# Supplementary material for: Stimulated Organic Carbon Cycling and Microbial Community Shift Driven by a Simulated Cold-Seep Eruption
Source: mBio. 2022 Mar 1;13(2):e00087-22. doi: 10.1128/mbio.00087-22 (PMC8941925; doi:10.1128/mbio.00087-22)
Supplement: TABLE S1 [file mbio.00087-22-st001.xlsx]

## Sheet: key compounds concentration
Table S1. Reaction rate and key compound concentrations.
days	Sample	Production of Sulfide (μmol/d)		Sample	Average
2	L8				Production of Sulfide (umol/d)
4	L8	-8.09136		L8	0.993184
6	L8	-2.63347		L15	2.29678
8	L8	0.459648		L30	-12.2638
10	L8	-76.8735		L8II	1.59142
12	L8	-1.04544		H15	8.20777
14	L8	72.4274		H30	3.53609
16	L8	-1.88784
18	L8	6.01171
20	L8	6.09034
22	L8	-1.57939
24	L8	-37.2211
26	L8	-1.56125
28	L8	42.5771
30	L8	2.14618
32	L8	-1.52842
34	L8	6.58886
36	L8	0.91584
38	L8	0.546048
40	L8	-5.66957
42	L8	-155.682
44	L8	-80.9603
46	L8	127.05
48	L8	9.51696
50	L8	40.4438
52	L8	75.2077
54	L8	4.9585
56	L8	6.6096
58	L8
60	L8
62	L15	2.05747
64	L15	0.577152
66	L15	33.7352
68	L15	6.06989
70	L15	3.0217
72	L15	8.80819
74	L15	3.22445
76	L15	-3.46061
78	L15	3.23942
80	L15	1.41005
82	L15	0.376704
84	L15	-7.83706
86	L15	-6.92352
88	L15	9.16186
90	L15	-14.233
92	L15	-8.17805
94	L15	16.4828
96	L15	6.8521
98	L15	2.88806
100	L15	0.586368
102	L15	0.830592
104	L15	-8.1815
106	L15	-5.26058
108	L15	5.06988
110	L15	-1.31674
112	L15	8.10907
114	L15	7.34163
116	L15	-0.141773
118	L15
120	L15
122	L30	-7.69257
124	L30	-139.122
126	L30
128	L30
130	L30
132	L30	-8.35635
134	L30	32.8719
136	L30	-33.8484
138	L30	-86.8263
140	L30	-10.8653
142	L30	-0.461064
144	L30	-32.64
146	L30	11.0021
148	L30	8.96947
150	L30	-5.12155
152	L30	-11.1146
154	L30	-2.38527
156	L30	-1.48025
158	L30	-5.82596
160	L30	-3.03311
162	L30	-3.78428
164	L30	5.52368
166	L30	2.23442
168	L30	-5.5099
170	L30	-0.633947
172	L30	-6.00796
174	L30	-2.2635
176	L30	-0.224827
178	L30
180	L30
182	L8II	15.0163
184	L8II	9.76515
186	L8II	-4.45802
188	L8II	12.7497
190	L8II	6.38051
192	L8II	-8.11017
194	L8II	5.46011
196	L8II	4.48901
198	L8II	-11.5045
200	L8II	-6.20102
202	L8II	11.6251
204	L8II	22.3985
206	L8II	1.78808
208	L8II	-1.54971
210	L8II	7.88579
212	L8II	-6.11796
214	L8II	-19.6504
216	L8II	-5.1026
218	L8II	7.82296
220	L8II	25.7399
222	L8II	14.92
224	L8II	-11.0428
226	L8II	-2.65702
228	L8II	-1.30961
230	L8II	-2.87068
232	L8II	-8.21175
234	L8II	-4.2933
236	L8II	-8.40184
238	L8II
240	L8II
242	H15	226.154
244	H15	39.9961
246	H15	-4.68388
248	H15	-7.78821
250	H15	-5.53388
252	H15	-21.5726
254	H15	-17.3869
256	H15	-13.3918
258	H15	-9.5767
260	H15	14.5562
262	H15	13.9939
264	H15	-120.633
266	H15	-142.987
268	H15	30.0157
270	H15	128.313
272	H15	107.692
274	H15	35.451
276	H15	-10.1076
278	H15	-6.14343
280	H15	-14.4575
282	H15	-19.8576
284	H15	-13.0455
286	H15	-19.1464
288	H15	-7.79176
290	H15	6.21564
292	H15	48.0514
294	H15	31.7785
296	H15	-18.2958
298	H15
300	H15
302	H30	38.1018
304	H30	9.52
306	H30	17.9858
308	H30	-125.981
310	H30	-66.3046
312	H30	128.459
314	H30	56.1037
316	H30	3.38818
318	H30	-31.9691
320	H30	-20.3438
322	H30	42.248
324	H30	32.7906
326	H30	23.5743
328	H30	44.7458
330	H30	6.39565
332	H30	-17.2987
334	H30	0.570295
336	H30	-8.41217
338	H30	-5.55368
340	H30	6.57315
342	H30	4.92446
344	H30	-10.3118
346	H30	-11.37
348	H30	-6.3143
350	H30	-3.89057
352	H30	9.65019
354	H30	-10.4536
356	H30	-7.8175
358	H30
360	H30
