# Supplementary material for: Stimulated Organic Carbon Cycling and Microbial Community Shift Driven by a Simulated Cold-Seep Eruption
Source: mBio. 2022 Mar 1;13(2):e00087-22. doi: 10.1128/mbio.00087-22 (PMC8941925; doi:10.1128/mbio.00087-22)
Supplement: TABLE S2 [file mbio.00087-22-st002.xlsx]

## Sheet: cell numbers
Table S2. Cell numbers of key genera in each incubation, calculated by archaeal/bacterial biomass times relative to the amplicon abundance based on sequencing.
sample	Bacteria		Archaea		SRB			Methylobacter			Methylophaga			ANME			Methanolobus
	absolute abundance (cell number / ml)	standard variation (cell number / ml)	absolute abundance (cell number / ml)	standard variation (cell number / ml)	relative_abundance	absolute abundance (cell number / ml)	standard variation (cell number / ml)	relative_abundance	absolute abundance (cell number / ml)	standard variation (cell number / ml)	relative_abundance	absolute abundance (cell number / ml)	standard variation (cell number / ml)	relative_abundance	absolute abundance (cell number / ml)	standard variation (cell number / ml)	relative_abundance	absolute abundance (cell number / ml)	standard variation (cell number / ml)
Origin	2200000	97500	82000	16661.9	0.268117	589858	26141.5	0.000567155	1247.74	55.2977	0.00168046	3697.01	163.845	0.391452	32099.1	6522.32	0	0	0
L8	550000	25800	13000	379.844	0.13405	73727.7	3458.5	0.000520033	286.018	13.4169	0.00183193	1007.56	47.2639	0.388207	5046.7	147.458	0	0	0
L15	1300000	95000	50000	4863.19	0.158716	206331	15078	0.000784964	1020.45	74.5716	0.00283871	3690.32	269.677	0.434551	21727.5	2113.3	0.00276246	138.123	13.4344
L30	180000	24600	12000	2565.72	0.11186	20134.8	2751.75	0.000676571	121.783	16.6436	0.00208609	375.497	51.3179	0.35721	4286.51	916.5	0.00581612	69.7935	14.9225
L8II	2300000	186000	60000	9835.01	0.100261	230600	18648.5	0.000334924	770.326	62.2959	0.0020863	4798.49	388.052	0.466857	28011.4	4591.54	0.00547689	328.613	53.8653
H15	2400000	193000	52000	9232.42	0.0686906	164858	13257.3	0.00624932	14998.4	1206.12	0.016732	40156.9	3229.28	0.337754	17563.2	3118.28	0.266552	13860.7	2460.92
H30	1000000	27400	41000	5619.74	0.0414441	41444.1	1135.57	0.00520155	5201.55	142.522	0.0161826	16182.6	443.403	0.199215	8167.8	1119.54	0.559026	22920.1	3141.58
