# Supplementary material for: Stimulated Organic Carbon Cycling and Microbial Community Shift Driven by a Simulated Cold-Seep Eruption
Source: mBio. 2022 Mar 1;13(2):e00087-22. doi: 10.1128/mbio.00087-22 (PMC8941925; doi:10.1128/mbio.00087-22)
Supplement: TABLE S3 [file mbio.00087-22-st003.xlsx]

## Sheet: index
Table S3. Statistics of the metagenomic assembly and each metagenome-assembled genome.
Sheet Name	Desctription
metagenome	statistics of metagenome assembly and reads mapping
all MAGs	110 MAGs retrieved in this study
abudnant MAGs	30 MAGs with relative abundance larger than 0.5 % in sample L15 or H15
ref_genome_list	genome chosen as reference for the phylogenetic tree in Fig 3

## Sheet: metagenome
Assemble	N50 (bp)	total length (bp)	min (bp)	max (bp)	Ns (bp)	GC content
co-assembly	26838	564796688	500	2351275	90950	0.5466
sample	all_bp_mapped_scaffold (bp)	all_bp (bp)	total_reads_number	percent mapped (%)	average coverage	percent of reference covered (%)	percent of scaffold covered (%)	avg_dpeth_metabat
Origin	35249084363	37354166385	257612238	99.63	62.92	42.46	42.78	62.41
L8	37232488759	40342975332	278955090	99.41	66.55	56.86	61.87	65.92
L15	30752750288	33495149175	228335246	99.38	54.93	61.44	64.07	54.45
L30	31245479145	34363414611	235656512	99.3	55.89	64.72	68.64	55.32
L8II	34784796552	37872895645	259631842	99.34	62.18	66.89	69.88	61.59
H15	40127655524	43217005940	295376132	99.51	71.79	69.56	67.82	71.05
H30	28176609993	30888773170	210842982	99.37	50.32	69.43	65.44	49.89

## Sheet: all MAGs
MAG	Checkm				GTDBtk									Abundance							accessible link
	marker gene set	completeness %	contamination %	sh %	domain	phylum	class	order	family	genus	species	closest genome by ANI	ANI value	Origin	L8	L15	L30	L8II	H15	H30
Cadiz_LYX57	k__Bacteria	82.16	2.5	0	d__Bacteria	p__Acidobacteriota	c__	o__	f__	g__	s__	N/A	N/A	0.000858958	0.00219467	0.00272316	0.00157272	0.00152931	0.000571553	0.000438177	https://www.biosino.org/elmsg/record/MSG071743
Cadiz_LYX67	o__Clostridiales	99.05	0.7	0	d__Bacteria	p__Firmicutes_A	c__Clostridia	o__Tissierellales	f__	g__	s__	N/A	N/A	0.130854	0.16226	0.127199	0.125604	0.117465	0.070004	0.0516937	https://www.biosino.org/elmsg/record/MSG071791
Cadiz_LYX73	c__Deltaproteobacteria	91.29	4.54	0	d__Bacteria	p__Myxococcota	c__UBA796	o__UBA9615	f__	g__	s__	N/A	N/A	0.000585352	0.00155449	0.00138728	0.00197037	0.00162422	0.00116204	0.000351366	https://www.biosino.org/elmsg/record/MSG071759
Cadiz_LYX7	o__Rhodospirillales	99.25	1.74	0	d__Bacteria	p__Proteobacteria	c__Alphaproteobacteria	o__Rhodospirillales	f__2-12-FULL-67-15	g__	s__	N/A	N/A	0.000729389	0.000848986	0.000949103	0.0026009	0.00336661	0.00868074	0.00568883	https://www.biosino.org/elmsg/record/MSG071799
Cadiz_LYX34	k__Bacteria	93.22	4.39	75	d__Bacteria	p__Caldatribacteriota	c__JS1	o__SB-45	f__34-128	g__34-128	s__	N/A	N/A	6.58368e-05	1.94121e-05	0.000477108	0.000432573	0.000456416	8.37324e-06	0.00011204	https://www.biosino.org/elmsg/record/MSG071748
Cadiz_LYX84	k__Bacteria	98.31	0	0	d__Bacteria	p__Caldatribacteriota	c__JS1	o__SB-45	f__34-128	g__34-128	s__	N/A	N/A	0.000549023	0.000264536	0.00206875	0.00187383	0.00190173	0.000156084	0.000967647	https://www.biosino.org/elmsg/record/MSG071750
Cadiz_LYX62	k__Bacteria	98.67	1.78	0	d__Bacteria	p__Firmicutes	c__Bacilli	o__Acholeplasmatales	f__Acholeplasmataceae	g__MZ-XQ	s__	N/A	N/A	4.01667e-09	1.40693e-07	0.000101523	0.00101787	0.00796595	0.000970431	0.00623687	https://www.biosino.org/elmsg/record/MSG071808
Cadiz_LYX22	o__Clostridiales	96.81	1.06	0	d__Bacteria	p__Firmicutes_A	c__Clostridia	o__Peptostreptococcales	f__Acidaminobacteraceae	g__	s__	N/A	N/A	1.37815e-05	0.00409293	0.0412341	0.0351236	0.0425134	0.00431006	0.028019	https://www.biosino.org/elmsg/record/MSG071736
Cadiz_LYX105	c__Thermoprotei	100	0.63	0	d__Archaea	p__Thermoproteota	c__Thermoproteia	o__Desulfurococcales	f__Acidilobaceae	g__	s__	N/A	N/A	0	0	0.00519683	0	0	0	0	https://www.biosino.org/elmsg/record/MSG071741
Cadiz_LYX54	c__Thermoprotei	75.02	2.22	75	d__Archaea	p__Thermoproteota	c__Thermoproteia	o__Desulfurococcales	f__Acidilobaceae	g__	s__	N/A	N/A	0	0	0.000359544	0	0	0	0	https://www.biosino.org/elmsg/record/MSG071742
Cadiz_LYX102	o__Actinomycetales	100	0.58	0	d__Bacteria	p__Actinobacteriota	c__Actinomycetia	o__Actinomycetales	f__Actinomycetaceae	g__Georgenia	s__	N/A	N/A	3.5751e-07	0.000144616	9.60497e-05	0.000379909	0.000368804	0.00268786	0.00155084	https://www.biosino.org/elmsg/record/MSG071769
Cadiz_LYX2	c__Gammaproteobacteria	92.48	0.74	50	d__Bacteria	p__Proteobacteria	c__Gammaproteobacteria	o__Pseudomonadales	f__Alcanivoracaceae	g__Alcanivorax	s__Alcanivorax sp002354605	GCF_900182625.1	97.62	2.41291e-05	4.24772e-05	0.000550223	0.000450339	0.000398101	0.000258821	0.00015695	https://www.biosino.org/elmsg/record/MSG071745
Cadiz_LYX12	c__Gammaproteobacteria	99.66	0	0	d__Bacteria	p__Proteobacteria	c__Gammaproteobacteria	o__Enterobacterales	f__Alteromonadaceae	g__Idiomarina	s__Idiomarina baltica	GCF_000152885.1	98.33	2.38254e-08	0.000150266	2.20607e-05	3.65147e-05	0.000288608	0.00121247	0.000473378	https://www.biosino.org/elmsg/record/MSG071824
Cadiz_LYX52	k__Bacteria	98.86	1.14	0	d__Bacteria	p__Planctomycetota	c__Phycisphaerae	o__Sedimentisphaerales	f__Anaerohalophaeraceae	g__PLanc-01	s__	N/A	N/A	0.00119684	0.00778512	0.0128001	0.0224876	0.0382409	0.0711227	0.0602695	https://www.biosino.org/elmsg/record/MSG071792
Cadiz_LYX11	k__Bacteria	89.09	6.09	0	d__Bacteria	p__Chloroflexota	c__Anaerolineae	o__Anaerolineales	f__Anaerolineaceae	g__	s__	N/A	N/A	0.000366081	0.000442058	0.000387244	0.000433089	0.000406596	0.000204471	3.69012e-05	https://www.biosino.org/elmsg/record/MSG071746
Cadiz_LYX95	p_Chloroflexi	67.23	0	0	d__Bacteria	p__Chloroflexota	c__Anaerolineae	o__Anaerolineales	f__Anaerolineaceae	g__Pelolinea	s__	N/A	N/A	0.000563008	0.000511123	0.000251881	0.000298507	0.00035377	0.00013331	3.08339e-05	https://www.biosino.org/elmsg/record/MSG071789
Cadiz_LYX15	p__Euryarchaeota	100	0.65	0	d__Archaea	p__Halobacteriota	c__Archaeoglobi	o__Archaeoglobales	f__Archaeoglobaceae	g__Geoglobus	s__	N/A	N/A	0	0	0.000816816	0	0	0	0	https://www.biosino.org/elmsg/record/MSG071768
Cadiz_LYX61	f__Bacillaceae	88.44	2.25	37.5	d__Bacteria	p__Firmicutes	c__Bacilli	o__Bacillales	f__Bacillaceae_A	g__Bacillus_BO	s__	N/A	N/A	2.37343e-08	0.000184059	0.000201449	0.000436211	0.000428937	0.000335988	0.000217526	https://www.biosino.org/elmsg/record/MSG071752
Cadiz_LYX46	o__Rhizobiales	100	0.31	0	d__Bacteria	p__Proteobacteria	c__Alphaproteobacteria	o__Rhizobiales	f__Beijerinckiaceae	g__Methylobacterium	s__	N/A	N/A	2.75795e-09	4.75796e-08	3.35769e-08	7.80422e-09	1.98205e-06	0.00283605	0.00545307	https://www.biosino.org/elmsg/record/MSG071784
Cadiz_LYX55	o__Rhizobiales	97.39	0.16	0	d__Bacteria	p__Proteobacteria	c__Alphaproteobacteria	o__Rhizobiales	f__Beijerinckiaceae	g__Methylobacterium	s__Methylobacterium sp000333655	GCF_000333655.1	98.5	2.58332e-08	1.17736e-07	3.05679e-08	5.71957e-08	3.61997e-05	0.00453773	0.00113495	https://www.biosino.org/elmsg/record/MSG071785
Cadiz_LYX104	f__Burkholderiaceae	99.86	0.49	0	d__Bacteria	p__Proteobacteria	c__Gammaproteobacteria	o__Burkholderiales	f__Burkholderiaceae	g__Cupriavidus	s__	N/A	N/A	8.49896e-07	3.77031e-05	5.4724e-06	8.61926e-06	0.000138503	0.0778979	0.10465	https://www.biosino.org/elmsg/record/MSG071756
Cadiz_LYX19	o__Burkholderiales	99.84	0.47	0	d__Bacteria	p__Proteobacteria	c__Gammaproteobacteria	o__Burkholderiales	f__Burkholderiaceae	g__Undibacterium	s__	N/A	N/A	1.36437e-06	2.51305e-06	0	4.55592e-08	3.96128e-09	2.44393e-07	0.003242	https://www.biosino.org/elmsg/record/MSG071813
Cadiz_LYX43	f__Comamonadaceae	100	0	0	d__Bacteria	p__Proteobacteria	c__Gammaproteobacteria	o__Burkholderiales	f__Burkholderiaceae	g__Comamonas	s__Comamonas tsuruhatensis	GCF_001571325.1	98.57	4.38007e-07	2.49119e-06	1.90341e-06	5.01854e-06	3.63585e-06	5.27268e-06	0.0110451	https://www.biosino.org/elmsg/record/MSG071815
Cadiz_LYX53	f__Burkholderiaceae	89.19	0	0	d__Bacteria	p__Proteobacteria	c__Gammaproteobacteria	o__Burkholderiales	f__Burkholderiaceae	g__Ralstonia	s__Ralstonia sp001078575	GCF_001078575.1	99.94	9.36452e-08	0.000294365	0.000236365	0.000831782	0.000652851	0.000534618	0.000177522	https://www.biosino.org/elmsg/record/MSG071796
Cadiz_LYX56	c__Betaproteobacteria	100	0.5	100	d__Bacteria	p__Proteobacteria	c__Gammaproteobacteria	o__Burkholderiales	f__Burkholderiaceae	g__Pusillimonas_A	s__Pusillimonas_A sp002236805	GCF_002236805.1	96.18	0.000155352	0.000569894	0.000334831	0.00062293	0.000486788	0.000335681	7.96276e-05	https://www.biosino.org/elmsg/record/MSG071795
Cadiz_LYX72	f__Burkholderiaceae	99.94	1.07	33.33	d__Bacteria	p__Proteobacteria	c__Gammaproteobacteria	o__Burkholderiales	f__Burkholderiaceae	g__Ralstonia	s__Ralstonia pickettii	GCF_000743455.1	95.42	9.0207e-08	1.87768e-05	1.47169e-05	4.26569e-05	4.03663e-05	0.0113079	0.00442497	https://www.biosino.org/elmsg/record/MSG071835
Cadiz_LYX75	o__Burkholderiales	67.24	1	0	d__Bacteria	p__Proteobacteria	c__Gammaproteobacteria	o__Burkholderiales	f__Burkholderiaceae	g__Massilia	s__	N/A	N/A	1.10092e-07	3.94376e-07	2.45237e-07	5.6564e-07	5.81181e-07	7.34947e-07	0.00112601	https://www.biosino.org/elmsg/record/MSG071774
Cadiz_LYX82	c__Alphaproteobacteria	50.03	1.04	25	d__Bacteria	p__Proteobacteria	c__Alphaproteobacteria	o__Caulobacterales	f__Caulobacteraceae	g__Brevundimonas	s__Brevundimonas sp001794825	GCA_001794825.1	97.66	4.4159e-06	1.5551e-05	7.72359e-06	2.00042e-05	1.63384e-05	0.000230984	3.9096e-05	https://www.biosino.org/elmsg/record/MSG071754
Cadiz_LYX27	o__Actinomycetales	98.84	0.39	0	d__Bacteria	p__Actinobacteriota	c__Actinomycetia	o__Actinomycetales	f__Cellulomonadaceae	g__Actinotalea	s__	N/A	N/A	0.000571258	0.00109496	0.000443443	0.000852009	0.00082935	0.000754555	8.16744e-05	https://www.biosino.org/elmsg/record/MSG071738
Cadiz_LYX32	p__Bacteroidetes	88.56	0.99	0	d__Bacteria	p__Bacteroidota	c__Bacteroidia	o__Chitinophagales	f__Chitinophagaceae	g__Flavisolibacter	s__	N/A	N/A	0	0	0	0	0	7.59546e-08	0.00156559	https://www.biosino.org/elmsg/record/MSG071766
Cadiz_LYX50	p__Bacteroidetes	96.8	0	0	d__Bacteria	p__Bacteroidota	c__Bacteroidia	o__Chitinophagales	f__Chitinophagaceae	g__Sediminibacterium	s__	N/A	N/A	0	0	1.30335e-08	0	1.39051e-08	0.0010328	0.000633551	https://www.biosino.org/elmsg/record/MSG071801
Cadiz_LYX87	o__Clostridiales	87.71	2.73	0	d__Bacteria	p__Firmicutes_A	c__Clostridia	o__Clostridiales	f__Clostridiaceae	g__Proteiniclasticum	s__	N/A	N/A	0.00960087	0.0109643	0.0105614	0.00937594	0.010295	0.00446959	0.00460487	https://www.biosino.org/elmsg/record/MSG071794
Cadiz_LYX69	c__Clostridia	98.66	1.23	40	d__Bacteria	p__Firmicutes_B	c__Desulfitobacteriia	o__Desulfitobacteriales	f__Desulfitobacteriaceae	g__Desulfosporosinus	s__Desulfosporosinus sp003513495	GCA_003513495.1	98.36	2.157e-05	0.00167608	0.00159306	0.00137493	0.00164913	0.000577175	0.000417803	https://www.biosino.org/elmsg/record/MSG071763
Cadiz_LYX16	c__Deltaproteobacteria	99.35	1.29	0	d__Bacteria	p__Desulfobacterota	c__Desulfobacteria	o__Desulfobacterales	f__Desulfobacteraceae	g__Desulfobacula	s__	N/A	N/A	0.000589499	0.000553063	0.0010706	0.0011078	0.0010466	0.000283278	0.000354613	https://www.biosino.org/elmsg/record/MSG071816
Cadiz_LYX33	c__Deltaproteobacteria	98.06	0.65	0	d__Bacteria	p__Desulfobacterota	c__Desulfobacteria	o__Desulfobacterales	f__Desulfosarcinaceae	g__Desulfosarcina	s__	N/A	N/A	0.0512728	0.163717	0.145478	0.0959323	0.089782	0.0560176	0.0284394	https://www.biosino.org/elmsg/record/MSG071817
Cadiz_LYX4	c__Deltaproteobacteria	65.78	0	0	d__Bacteria	p__Desulfobacterota	c__Desulfobacteria	o__Desulfobacterales	f__Desulfosarcinaceae	g__Desulfosarcina	s__	N/A	N/A	0.00320567	0.00335206	0.00332841	0.00243524	0.00240255	0.000993614	0.000546749	https://www.biosino.org/elmsg/record/MSG071818
Cadiz_LYX48	c__Deltaproteobacteria	93.79	1.19	0	d__Bacteria	p__Desulfobacterota	c__Desulfobulbia	o__Desulfobulbales	f__Desulfurivibrionaceae	g__	s__	N/A	N/A	0.000596884	0.000241621	0.000452571	0.000522902	0.000572242	0.000174206	7.57384e-05	https://www.biosino.org/elmsg/record/MSG071762
Cadiz_LYX65	c__Deltaproteobacteria	99.32	0.65	0	d__Bacteria	p__Desulfobacterota	c__Desulfuromonadia	o__Desulfuromonadales	f__Desulfuromonadaceae	g__Desulfuromonas	s__	N/A	N/A	0.0633988	0.0386184	0.0498913	0.0487625	0.0445207	0.01769	0.0136452	https://www.biosino.org/elmsg/record/MSG071764
Cadiz_LYX6	o__Clostridiales	97.67	3.67	28.57	d__Bacteria	p__Firmicutes_A	c__Clostridia	o__Tissierellales	f__Dethiosulfatibacteraceae	g__Dethiosulfatibacter	s__	N/A	N/A	0.00792433	0.00284596	0.0229623	0.0210243	0.0202371	0.0022224	0.00798958	https://www.biosino.org/elmsg/record/MSG071819
Cadiz_LYX38	p__Euryarchaeota	73.84	0	0	d__Archaea	p__Thermoplasmatota	c__E2	o__DHVEG-1	f__DHVEG-1	g__	s__	N/A	N/A	3.63409e-05	2.27968e-05	0.000285484	0.000247507	0.000231593	1.08356e-05	6.1586e-05	https://www.biosino.org/elmsg/record/MSG071811
Cadiz_LYX45	p__Euryarchaeota	70.71	0	0	d__Archaea	p__Thermoplasmatota	c__E2	o__DHVEG-1	f__DHVEG-1	g__M9B1D	s__	N/A	N/A	2.19427e-05	1.43979e-05	0.00036681	0.00032926	0.000312117	6.28697e-06	8.1826e-05	https://www.biosino.org/elmsg/record/MSG071810
Cadiz_LYX89	p__Euryarchaeota	70.17	1.72	80	d__Archaea	p__Thermoplasmatota	c__E2	o__DHVEG-1	f__DHVEG-1	g__	s__	N/A	N/A	2.59694e-05	1.34376e-05	0.000280777	0.000240524	0.000226137	5.98998e-06	5.49443e-05	https://www.biosino.org/elmsg/record/MSG071812
Cadiz_LYX103	o__Clostridiales	89.4	2.84	50	d__Bacteria	p__Firmicutes_A	c__Clostridia	o__Peptostreptococcales	f__DTU036	g__ML8-F1	s__	N/A	N/A	5.98356e-05	1.99609e-05	0.000573834	0.000452919	0.000478662	9.60415e-06	0.000131795	https://www.biosino.org/elmsg/record/MSG071758
Cadiz_LYX42	f__Enterobacteriaceae	98.79	0.04	0	d__Bacteria	p__Proteobacteria	c__Gammaproteobacteria	o__Enterobacterales	f__Enterobacteriaceae	g__Escherichia	s__Escherichia flexneri	GCF_002950215.1	97.83	9.00183e-07	5.21085e-05	2.36393e-07	4.75229e-08	7.3923e-07	1.05943e-05	0.0107757	https://www.biosino.org/elmsg/record/MSG071838
Cadiz_LYX10	c__Deltaproteobacteria	96.68	2.15	0	d__Bacteria	p__Desulfobacterota	c__Desulfobacteria	o__Desulfobacterales	f__ETH-SRB1	g__B13-G4	s__	N/A	N/A	0.00105218	0.000572776	0.00369189	0.00555913	0.00568831	0.000871264	0.00239921	https://www.biosino.org/elmsg/record/MSG071757
Cadiz_LYX18	s__algicola	63.35	1.17	66.67	d__Bacteria	p__Bacteroidota	c__Bacteroidia	o__Flavobacteriales	f__Flavobacteriaceae	g__Gelidibacter	s__	N/A	N/A	1.9894e-05	7.3554e-06	0.000153254	0.000165546	0.000156733	2.83257e-06	2.22081e-05	https://www.biosino.org/elmsg/record/MSG071767
Cadiz_LYX44	s__algicola	63.28	0	0	d__Bacteria	p__Bacteroidota	c__Bacteroidia	o__Flavobacteriales	f__Flavobacteriaceae	g__Aequorivita	s__Aequorivita aquimaris	GCF_001573155.1	97.13	5.0638e-05	4.29481e-05	0.000146838	0.00018807	0.000224935	2.04736e-05	4.06696e-05	https://www.biosino.org/elmsg/record/MSG071845
Cadiz_LYX5	c__Gammaproteobacteria	99.38	0.89	0	d__Bacteria	p__Proteobacteria	c__Gammaproteobacteria	o__Pseudomonadales	f__Halomonadaceae	g__Halomonas	s__	N/A	N/A	0.00148918	0.00234419	0.00180314	0.00240882	0.00196635	0.00165984	0.00109716	https://www.biosino.org/elmsg/record/MSG071770
Cadiz_LYX58	c__Gammaproteobacteria	99.57	0.43	0	d__Bacteria	p__Proteobacteria	c__Gammaproteobacteria	o__Pseudomonadales	f__Halomonadaceae	g__Halomonas	s__Halomonas meridiana	GCF_900129255.1	97.71	0.000414988	0.0335036	0.0117091	0.0102032	0.0125898	0.0187973	0.00959292	https://www.biosino.org/elmsg/record/MSG071822
Cadiz_LYX97	c__Gammaproteobacteria	100	0.86	0	d__Bacteria	p__Proteobacteria	c__Gammaproteobacteria	o__Pseudomonadales	f__Halomonadaceae	g__Halomonas	s__Halomonas titanicae	GCF_000336575.1	97.92	5.70298e-06	0.000106569	0.000626463	0.0160187	0.0140663	0.0400184	0.0335199	https://www.biosino.org/elmsg/record/MSG071823
Cadiz_LYX17	p__Euryarchaeota	94.12	1.31	0	d__Archaea	p__Halobacteriota	c__Methanosarcinia	o__Methanosarcinales	f__HR1	g__UBA7939	s__	N/A	N/A	0.0179667	0.0180545	0.0289144	0.0229343	0.0228041	0.0123815	0.0152177	https://www.biosino.org/elmsg/record/MSG071780
Cadiz_LYX29	p__Euryarchaeota	90.2	1.63	33.33	d__Archaea	p__Halobacteriota	c__Methanosarcinia	o__Methanosarcinales	f__HR1	g__UBA7939	s__	N/A	N/A	0.0012546	0.000990706	0.00235781	0.00249175	0.00278938	0.000648582	0.00113957	https://www.biosino.org/elmsg/record/MSG071781
Cadiz_LYX66	p__Euryarchaeota	46.66	0.98	0	d__Archaea	p__Halobacteriota	c__Methanosarcinia	o__Methanosarcinales	f__HR1	g__UBA7939	s__	N/A	N/A	0.000128177	0.000389612	0.000471215	0.00057257	0.000527732	0.000258965	0.000447376	https://www.biosino.org/elmsg/record/MSG071779
Cadiz_LYX78	p__Euryarchaeota	94.44	3.92	50	d__Archaea	p__Halobacteriota	c__Methanosarcinia	o__Methanosarcinales	f__HR1	g__UBA7939	s__	N/A	N/A	0.000887887	0.00115332	0.00345453	0.00274694	0.00303862	0.0010685	0.00136255	https://www.biosino.org/elmsg/record/MSG071782
Cadiz_LYX90	p__Euryarchaeota	76.8	1.31	50	d__Archaea	p__Halobacteriota	c__Methanosarcinia	o__Methanosarcinales	f__HR1	g__UBA7939	s__	N/A	N/A	0.000782571	0.0011006	0.00274646	0.00249057	0.00275908	0.000900962	0.00184485	https://www.biosino.org/elmsg/record/MSG071783
Cadiz_LYX63	c__Alphaproteobacteria	99.51	0.16	0	d__Bacteria	p__Proteobacteria	c__Alphaproteobacteria	o__Caulobacterales	f__Hyphomonadaceae	g__Hyphomonas	s__Hyphomonas sp000682775	GCF_000682775.1	95.77	0.000685519	0.00167369	0.00170994	0.00207409	0.00183299	0.00156495	0.000915073	https://www.biosino.org/elmsg/record/MSG071772
Cadiz_LYX59	k__Bacteria	98.67	0	0	d__Bacteria	p__Firmicutes	c__Bacilli	o__Izemoplasmatales	f__Izemoplasmataceae	g__UBA3566	s__UBA3566 sp002376065	GCA_002376065.1	98.73	1.48445e-07	0.000413563	0.00772299	0.00690018	0.0136503	0.00356743	0.0117346	https://www.biosino.org/elmsg/record/MSG071751
Cadiz_LYX36	c__Gammaproteobacteria	100	0	0	d__Bacteria	p__Proteobacteria	c__Gammaproteobacteria	o__Enterobacterales	f__Kangiellaceae	g__Kangiella	s__Kangiella profundi	GCF_002838765.1	100	6.45113e-07	8.98941e-06	7.84536e-06	0.000294465	0.00139951	0.0249307	0.0126813	https://www.biosino.org/elmsg/record/MSG071825
Cadiz_LYX60	p__Euryarchaeota	98.04	0.65	100	d__Archaea	p__Halobacteriota	c__Methanomicrobia	o__Methanomicrobiales	f__Methanomicrobiaceae	g__	s__	N/A	N/A	0.000100766	0.000146473	0.000525431	0.00049751	0.000538398	0.000119407	0.00014694	https://www.biosino.org/elmsg/record/MSG071776
Cadiz_LYX108	p__Euryarchaeota	99.35	0.65	100	d__Archaea	p__Halobacteriota	c__Methanosarcinia	o__Methanosarcinales	f__Methanosarcinaceae	g__Methanococcoides	s__Methanococcoides vulcani	GCF_900111645.1	95.84	0.000859597	0.00119973	0.00333989	0.00308388	0.00307063	0.000961702	0.00155098	https://www.biosino.org/elmsg/record/MSG071829
Cadiz_LYX23	p__Euryarchaeota	78.38	2.29	0	d__Archaea	p__Halobacteriota	c__Methanosarcinia	o__Methanosarcinales	f__Methanosarcinaceae	g__	s__	N/A	N/A	3.29736e-05	9.28721e-05	0.000139045	0.000173327	0.000291107	3.65534e-05	9.72603e-05	https://www.biosino.org/elmsg/record/MSG071778
Cadiz_LYX86	p__Euryarchaeota	99.67	0	0	d__Archaea	p__Halobacteriota	c__Methanosarcinia	o__Methanosarcinales	f__Methanosarcinaceae	g__Methanolobus	s__	N/A	N/A	0	3.71891e-09	3.08601e-06	1.35493e-05	0.000117965	0.00359955	0.00607924	https://www.biosino.org/elmsg/record/MSG071777
Cadiz_LYX74	c__Gammaproteobacteria	97.53	0.07	0	d__Bacteria	p__Proteobacteria	c__Gammaproteobacteria	o__Methylococcales	f__Methylomonadaceae	g__Methylobacter	s__Methylobacter marinus	GCF_000383855.1	98.36	0.000260935	0.000932542	0.000992351	0.00112489	0.0011557	0.00730901	0.00448879	https://www.biosino.org/elmsg/record/MSG071830
Cadiz_LYX47	c__Gammaproteobacteria	100	0.97	0	d__Bacteria	p__Proteobacteria	c__Gammaproteobacteria	o__Nitrosococcales	f__Methylophagaceae	g__Methylophaga	s__Methylophaga sp002696735	GCA_002696735.1	98.37	0.000970048	0.00149133	0.00190449	0.0017282	0.002033	0.00907358	0.00787882	https://www.biosino.org/elmsg/record/MSG071786
Cadiz_LYX70	o__Actinomycetales	99.44	0.32	0	d__Bacteria	p__Actinobacteriota	c__Actinomycetia	o__Actinomycetales	f__Microbacteriaceae	g__Yonghaparkia	s__	N/A	N/A	0.000791785	0.0013616	0.00098459	0.00134884	0.00121054	0.000931385	0.000322921	https://www.biosino.org/elmsg/record/MSG071814
Cadiz_LYX99	o__Actinomycetales	67.64	0.28	0	d__Bacteria	p__Actinobacteriota	c__Actinomycetia	o__Actinomycetales	f__Microbacteriaceae	g__Agrococcus	s__Agrococcus lahaulensis_A	GCF_004022445.1	96.89	8.53988e-09	6.77114e-05	6.31357e-05	0.00014486	0.0001306	6.68405e-05	2.27069e-05	https://www.biosino.org/elmsg/record/MSG071740
Cadiz_LYX13	f__Moraxellaceae	98.74	1.34	72.73	d__Bacteria	p__Proteobacteria	c__Gammaproteobacteria	o__Pseudomonadales	f__Moraxellaceae	g__Acinetobacter	s__Acinetobacter nosocomialis	GCF_000368085.1	98.12	9.38937e-08	8.36883e-07	1.48234e-07	1.03887e-07	2.0657e-07	6.4758e-05	0.00160633	https://www.biosino.org/elmsg/record/MSG071737
Cadiz_LYX35	o__Actinomycetales	60.81	0	0	d__Bacteria	p__Actinobacteriota	c__Actinomycetia	o__Mycobacteriales	f__Mycobacteriaceae	g__Dietzia	s__Dietzia kunjamensis	GCF_003610395.1	95.74	2.31716e-08	3.81881e-06	5.91944e-07	1.04153e-06	3.5519e-06	0.000152619	0.000620268	https://www.biosino.org/elmsg/record/MSG071820
Cadiz_LYX26	o__Clostridiales	99.29	0.59	0	d__Bacteria	p__Firmicutes_A	c__Clostridia	o__Peptostreptococcales	f__Natronincolaceae	g__Anaerovirgula	s__	N/A	N/A	7.53923e-09	6.57644e-07	3.91374e-05	4.29276e-05	5.25777e-05	6.16002e-06	0.0149363	https://www.biosino.org/elmsg/record/MSG071747
Cadiz_LYX20	c__Gammaproteobacteria	98.4	0.09	0	d__Bacteria	p__Proteobacteria	c__Gammaproteobacteria	o__Pseudomonadales	f__Oleiphilaceae	g__Marinobacter	s__Marinobacter vinifirmus	GCA_002258215.1	96.77	0.00506827	0.00587791	0.00468384	0.00506939	0.00447147	0.0032599	0.00250543	https://www.biosino.org/elmsg/record/MSG071828
Cadiz_LYX30	c__Gammaproteobacteria	74.39	0	0	d__Bacteria	p__Proteobacteria	c__Gammaproteobacteria	o__Pseudomonadales	f__Oleiphilaceae	g__Marinobacter	s__Marinobacter flavimaris	GCF_002933295.1	98.57	0.00270949	0.00486698	0.00867531	0.0124886	0.0117137	0.016503	0.00992212	https://www.biosino.org/elmsg/record/MSG071826
Cadiz_LYX71	c__Gammaproteobacteria	93.96	1.4	60	d__Bacteria	p__Proteobacteria	c__Gammaproteobacteria	o__Pseudomonadales	f__Oleiphilaceae	g__Marinobacter	s__	N/A	N/A	0.000177236	0.000554138	0.000316913	0.000505644	0.000364153	0.000212716	5.7356e-05	https://www.biosino.org/elmsg/record/MSG071773
Cadiz_LYX88	c__Gammaproteobacteria	100	0.07	0	d__Bacteria	p__Proteobacteria	c__Gammaproteobacteria	o__Pseudomonadales	f__Oleiphilaceae	g__Marinobacter	s__Marinobacter hydrocarbonoclasticus	GCF_000284615.1	96.86	4.79021e-05	0.00993517	0.00738082	0.00858935	0.00884906	0.027538	0.0147071	https://www.biosino.org/elmsg/record/MSG071827
Cadiz_LYX40	k__Bacteria	91.4	4.03	0	d__Bacteria	p__Bacteroidota	c__Bacteroidia	o__Bacteroidales	f__Prolixibacteraceae	g__Sunxiuqinia	s__Sunxiuqinia dokdonensis	GCF_001270965.1	98.84	0.00110192	0.00650427	0.00428541	0.00340237	0.00352057	0.00309587	0.00192124	https://www.biosino.org/elmsg/record/MSG071843
Cadiz_LYX107	o__Actinomycetales	90.43	0.69	0	d__Bacteria	p__Actinobacteriota	c__Actinomycetia	o__Propionibacteriales	f__Propionibacteriaceae	g__Propionicimonas	s__	N/A	N/A	4.81198e-05	0.000205118	0.000105701	0.000334472	0.000258539	0.000386157	0.000159959	https://www.biosino.org/elmsg/record/MSG071793
Cadiz_LYX49	f__Pseudomonadaceae	99.41	0.29	0	d__Bacteria	p__Proteobacteria	c__Gammaproteobacteria	o__Pseudomonadales	f__Pseudomonadaceae	g__Pseudomonas_E	s__Pseudomonas_E fulva	GCF_000730565.1	99.39	8.07372e-08	1.92739e-07	1.16539e-07	1.26386e-07	3.12055e-07	8.21891e-07	0.00583521	https://www.biosino.org/elmsg/record/MSG071832
Cadiz_LYX64	c__Gammaproteobacteria	91.98	0.41	100	d__Bacteria	p__Proteobacteria	c__Gammaproteobacteria	o__Pseudomonadales	f__Pseudomonadaceae	g__Pseudomonas_A	s__Pseudomonas_A kunmingensis	GCF_900114065.1	96.85	0.0297051	0.0449901	0.0380783	0.0453332	0.0416039	0.0833013	0.0354558	https://www.biosino.org/elmsg/record/MSG071833
Cadiz_LYX94	c__Gammaproteobacteria	81.88	0.14	0	d__Bacteria	p__Proteobacteria	c__Gammaproteobacteria	o__Pseudomonadales	f__Pseudomonadaceae	g__Pseudomonas_A	s__Pseudomonas_A stutzeri_G	GCF_000341615.1	99.37	0.00977964	0.0384936	0.0287845	0.0400018	0.0382533	0.054114	0.0316579	https://www.biosino.org/elmsg/record/MSG071834
Cadiz_LYX110	o__Rhizobiales	99.61	0.19	0	d__Bacteria	p__Proteobacteria	c__Alphaproteobacteria	o__Rhizobiales	f__Rhizobiaceae	g__Pseudorhizobium	s__Pseudorhizobium flavum	GCF_002000045.1	97.26	0.000235416	0.000657417	0.000354183	0.000628307	0.00053263	0.000664653	0.000163738	https://www.biosino.org/elmsg/record/MSG071836
Cadiz_LYX41	o__Rhizobiales	98.84	0.83	0	d__Bacteria	p__Proteobacteria	c__Alphaproteobacteria	o__Rhizobiales	f__Rhizobiaceae	g__RCIZ01	s__	N/A	N/A	0.000402232	0.00103987	0.000666939	0.00103482	0.000907537	0.00109569	0.000313881	https://www.biosino.org/elmsg/record/MSG071775
Cadiz_LYX79	c__Alphaproteobacteria	85.77	0.43	0	d__Bacteria	p__Proteobacteria	c__Alphaproteobacteria	o__Rhizobiales	f__Rhizobiaceae	g__Ochrobactrum	s__Ochrobactrum anthropi	GCF_000017405.1	98.62	0.0110736	0.0213095	0.0160599	0.0209001	0.0190645	0.0157686	0.0106096	https://www.biosino.org/elmsg/record/MSG071831
Cadiz_LYX106	f__Rhodobacteraceae	97.59	0.68	0	d__Bacteria	p__Proteobacteria	c__Alphaproteobacteria	o__Rhodobacterales	f__Rhodobacteraceae	g__EhC02	s__	N/A	N/A	0.000363147	0.000888282	0.000632647	0.000958088	0.000819394	0.000636576	0.00027109	https://www.biosino.org/elmsg/record/MSG071798
Cadiz_LYX21	f__Rhodobacteraceae	93.92	0.76	0	d__Bacteria	p__Proteobacteria	c__Alphaproteobacteria	o__Rhodobacterales	f__Rhodobacteraceae	g__	s__	N/A	N/A	0.00125286	0.00209618	0.00180014	0.00247615	0.00212939	0.00163842	0.00112098	https://www.biosino.org/elmsg/record/MSG071797
Cadiz_LYX81	f__Rhodobacteraceae	99.09	0.51	50	d__Bacteria	p__Proteobacteria	c__Alphaproteobacteria	o__Rhodobacterales	f__Rhodobacteraceae	g__Paracoccus	s__Paracoccus sp002732665	GCA_002732665.1	96.14	7.81345e-07	0.00260839	0.000234669	0.00053397	0.000866746	0.0115467	0.00524942	https://www.biosino.org/elmsg/record/MSG071787
Cadiz_LYX85	f__Rhodobacteraceae	97.98	0.32	0	d__Bacteria	p__Proteobacteria	c__Alphaproteobacteria	o__Rhodobacterales	f__Rhodobacteraceae	g__Sulfitobacter	s__Sulfitobacter sp002731875	GCA_002731875.1	99.93	0.00153185	0.00248604	0.00187268	0.00240997	0.00219755	0.00162746	0.00118013	https://www.biosino.org/elmsg/record/MSG071800
Cadiz_LYX92	f__Rhodobacteraceae	99.39	1.41	0	d__Bacteria	p__Proteobacteria	c__Alphaproteobacteria	o__Rhodobacterales	f__Rhodobacteraceae	g__Pararhodobacter	s__	N/A	N/A	0.000477913	0.00106266	0.000899832	0.00145449	0.0011299	0.000925498	0.000325683	https://www.biosino.org/elmsg/record/MSG071788
Cadiz_LYX37	g__Shewanella	49.32	0.84	25	d__Bacteria	p__Proteobacteria	c__Gammaproteobacteria	o__Enterobacterales	f__Shewanellaceae	g__Shewanella	s__Shewanella xiamenensis	GCF_002738015.1	97.29	2.4317e-06	0.000294189	6.74758e-05	6.96714e-05	9.94653e-05	5.86122e-05	3.95275e-05	https://www.biosino.org/elmsg/record/MSG071837
Cadiz_LYX24	o__Clostridiales	94.89	1.58	0	d__Bacteria	p__Firmicutes_A	c__Clostridia	o__Tissierellales	f__SIT17	g__Senegalia	s__	N/A	N/A	0.000158918	2.19387e-05	0.00104664	0.000788906	0.00101463	1.73617e-05	0.000890885	https://www.biosino.org/elmsg/record/MSG071802
Cadiz_LYX1	o__Sphingomonadales	99.32	0.45	0	d__Bacteria	p__Proteobacteria	c__Alphaproteobacteria	o__Sphingomonadales	f__Sphingomonadaceae	g__Sphingomonas	s__Sphingomonas paucimobilis	GCF_000739895.2	99.85	1.56384e-07	1.65758e-06	2.3746e-07	2.90654e-07	3.98844e-05	0.00657708	0.0207671	https://www.biosino.org/elmsg/record/MSG071840
Cadiz_LYX101	o__Sphingomonadales	99.82	0.43	0	d__Bacteria	p__Proteobacteria	c__Alphaproteobacteria	o__Sphingomonadales	f__Sphingomonadaceae	g__Erythrobacter_A	s__Erythrobacter_A sp002895025	GCF_002895025.1	96.72	0.000105854	0.00116917	0.00123045	0.00191235	0.00210142	0.00390945	0.00369971	https://www.biosino.org/elmsg/record/MSG071765
Cadiz_LYX109	o__Sphingomonadales	99.11	0.34	100	d__Bacteria	p__Proteobacteria	c__Alphaproteobacteria	o__Sphingomonadales	f__Sphingomonadaceae	g__Sphingomonas	s__Sphingomonas melonis	GCF_000379045.1	99.92	1.42132e-08	2.07902e-07	1.88322e-07	3.20364e-07	3.89024e-07	0.00164087	0.00264336	https://www.biosino.org/elmsg/record/MSG071839
Cadiz_LYX14	o__Sphingomonadales	76.95	0.17	100	d__Bacteria	p__Proteobacteria	c__Alphaproteobacteria	o__Sphingomonadales	f__Sphingomonadaceae	g__Sphingopyxis	s__Sphingopyxis terrae	GCF_001598815.1	96.16	0.000358934	0.00158766	0.00155021	0.00221819	0.00193007	0.00184748	0.00125858	https://www.biosino.org/elmsg/record/MSG071841
Cadiz_LYX25	o__Sphingomonadales	99.31	0.41	0	d__Bacteria	p__Proteobacteria	c__Alphaproteobacteria	o__Sphingomonadales	f__Sphingomonadaceae	g__Erythrobacter_A	s__Erythrobacter_A citreus	GCF_001235865.1	98.11	0.00148361	0.00238767	0.00210773	0.00288846	0.00243449	0.00201282	0.00105924	https://www.biosino.org/elmsg/record/MSG071821
Cadiz_LYX3	c__Alphaproteobacteria	98.04	0.43	0	d__Bacteria	p__Proteobacteria	c__Alphaproteobacteria	o__Sphingomonadales	f__Sphingomonadaceae	g__Sphingosinicella	s__	N/A	N/A	7.21286e-05	0.000396379	0.000255157	0.000525843	0.000426865	0.000492792	0.000118019	https://www.biosino.org/elmsg/record/MSG071805
Cadiz_LYX51	o__Sphingomonadales	82.73	1.19	0	d__Bacteria	p__Proteobacteria	c__Alphaproteobacteria	o__Sphingomonadales	f__Sphingomonadaceae	g__Sphingomonas	s__	N/A	N/A	3.51616e-06	1.51534e-05	9.79197e-06	1.83589e-05	1.46272e-05	0.00105087	0.00139121	https://www.biosino.org/elmsg/record/MSG071803
Cadiz_LYX98	o__Sphingomonadales	98.96	1.78	0	d__Bacteria	p__Proteobacteria	c__Alphaproteobacteria	o__Sphingomonadales	f__Sphingomonadaceae	g__Sphingomonas	s__Sphingomonas sp001897045	GCA_001897045.1	99.75	1.1882e-08	1.48986e-08	5.98893e-08	8.39434e-08	2.46017e-07	0.00222657	0.000196895	https://www.biosino.org/elmsg/record/MSG071804
Cadiz_LYX93	o__Rhizobiales	99.58	0.47	0	d__Bacteria	p__Proteobacteria	c__Alphaproteobacteria	o__Rhizobiales	f__Stappiaceae	g__Stappia	s__Stappia indica	GCF_001696535.1	97.39	0.0135143	0.0209101	0.0178842	0.0254683	0.0207984	0.0186137	0.0114885	https://www.biosino.org/elmsg/record/MSG071842
Cadiz_LYX68	k__Bacteria	99.18	1.84	0	d__Bacteria	p__Campylobacterota	c__Campylobacteria	o__Campylobacterales	f__Sulfurovaceae	g__Sulfurovum	s__	N/A	N/A	0.00657076	0.00182704	0.0174	0.0173195	0.0192276	0.00266657	0.0144647	https://www.biosino.org/elmsg/record/MSG071806
Cadiz_LYX96	c__Deltaproteobacteria	99.35	0.65	0	d__Bacteria	p__Desulfobacterota	c__Desulfobacteria	o__Desulfobacterales	f__SURF-3	g__SURF-3	s__	N/A	N/A	0.439595	0.112359	0.0604617	0.0440448	0.0303266	0.00774974	0.00496822	https://www.biosino.org/elmsg/record/MSG071761
Cadiz_LYX28	p__Euryarchaeota	100	0	0	d__Archaea	p__Methanobacteriota	c__Thermococci	o__Thermococcales	f__Thermococcaceae	g__Thermococcus	s__	N/A	N/A	1.20852e-08	4.8755e-06	0.00739969	1.61855e-05	4.62688e-05	3.52336e-05	0.000109412	https://www.biosino.org/elmsg/record/MSG071809
Cadiz_LYX39	c__Betaproteobacteria	99.52	0.48	0	d__Bacteria	p__Proteobacteria	c__Gammaproteobacteria	o__Burkholderiales	f__Thiobacillaceae	g__Thiobacillus	s__Thiobacillus denitrificans_A	GCA_002343685.1	97.6	0.024763	0.0431309	0.0473123	0.0581098	0.0527611	0.0436954	0.026328	https://www.biosino.org/elmsg/record/MSG071844
Cadiz_LYX83	c__Deltaproteobacteria	92.11	1.29	0	d__Bacteria	p__Desulfobacterota	c__Desulfomonilia_A	o__UBA1062	f__UBA1062	g__	s__	N/A	N/A	4.51854e-05	0.00032592	0.000392537	0.000406789	0.000435981	0.000275529	0.000106263	https://www.biosino.org/elmsg/record/MSG071807
Cadiz_LYX9	k__Bacteria	90.4	1.71	0	d__Bacteria	p__Actinobacteriota	c__Acidimicrobiia	o__UBA5794	f__UBA11373	g__	s__	N/A	N/A	0.000850991	0.00133635	0.0010713	0.00141474	0.00110754	0.000847346	0.000497061	https://www.biosino.org/elmsg/record/MSG071744
Cadiz_LYX77	k__Bacteria	81.44	2.56	0	d__Bacteria	p__Acidobacteriota	c__Thermoanaerobaculia	o__UBA5066	f__UBA5066	g__UBA5066	s__	N/A	N/A	3.76512e-08	0.00041168	0.000120055	0.000117279	0.000143457	0.000371917	3.58534e-05	https://www.biosino.org/elmsg/record/MSG071771
Cadiz_LYX76	p_Firmicutes	92.68	1.01	100	d__Bacteria	p__Firmicutes_B	c__TC1	o__TC1	f__UBA5767	g__UBA5767	s__	N/A	N/A	0.00786836	0.0132156	0.0103865	0.0114304	0.0107431	0.0081673	0.00552402	https://www.biosino.org/elmsg/record/MSG071790
Cadiz_LYX80	c__Deltaproteobacteria	98.71	1.61	0	d__Bacteria	p__Desulfobacterota	c__Desulfobacteria	o__Desulfobacterales	f__UBA5852	g__	s__	N/A	N/A	5.44531e-08	0.000440839	0.00128957	0.00935193	0.031481	0.0241396	0.0147307	https://www.biosino.org/elmsg/record/MSG071760
Cadiz_LYX8	k__Bacteria	81.36	1.85	50	d__Bacteria	p__Bipolaricaulota	c__Bipolaricaulia	o__UBA7950	f__UBA9294	g__SPBW01	s__	N/A	N/A	0.000669237	0.000570881	0.000492683	0.000492327	0.000478689	0.000188234	4.79713e-05	https://www.biosino.org/elmsg/record/MSG071749
Cadiz_LYX91	k__Bacteria	91.53	0	0	d__Bacteria	p__Bipolaricaulota	c__Bipolaricaulia	o__UBA7950	f__UBA9294	g__	s__	N/A	N/A	0.000709815	0.000632239	0.000480921	0.000367129	0.000323488	0.000135024	2.46488e-05	https://www.biosino.org/elmsg/record/MSG071753
Cadiz_LYX31	o__Flavobacteriales	100	0	0	d__Bacteria	p__Bacteroidota	c__Bacteroidia	o__Flavobacteriales	f__Weeksellaceae	g__Chryseobacterium	s__	N/A	N/A	0	1.43377e-08	2.39244e-08	2.18356e-08	6.15965e-08	0.000858755	0.0127667	https://www.biosino.org/elmsg/record/MSG071755
Cadiz_LYX100	o__Rhizobiales	99.68	0.68	25	d__Bacteria	p__Proteobacteria	c__Alphaproteobacteria	o__Rhizobiales	f__Xanthobacteraceae	g__Afipia	s__Afipia broomeae	GCF_000314675.2	97.72	3.0256e-07	1.18993e-06	8.6245e-07	1.21574e-06	2.28853e-06	0.00331377	0.00328955	https://www.biosino.org/elmsg/record/MSG071739
														0.861799	0.8149	0.794011	0.785199	0.795988	0.825985	0.734744

## Sheet: abundant MAGs
MAG	Checkm				GTDBtk
	marker gene set	completeness %	contamination %	strain heterogeneity %	domain	phylum	class	order	family	genus	species	closest genome by ANI	ANI value	L15	H15
Cadiz_LYX104	f__Burkholderiaceae	99.86	0.49	0	d__Bacteria	p__Proteobacteria	c__Gammaproteobacteria	o__Burkholderiales	f__Burkholderiaceae	g__Cupriavidus	s__	N/A	N/A	5.4724e-06	0.0778979
Cadiz_LYX52	k__Bacteria	98.86	1.14	0	d__Bacteria	p__Planctomycetota	c__Phycisphaerae	o__Sedimentisphaerales	f__Anaerohalophaeraceae	g__PLanc-01	s__	N/A	N/A	0.0128001	0.0711227
Cadiz_LYX64	c__Gammaproteobacteria	91.98	0.41	100	d__Bacteria	p__Proteobacteria	c__Gammaproteobacteria	o__Pseudomonadales	f__Pseudomonadaceae	g__Pseudomonas_A	s__Pseudomonas_A kunmingensis	GCF_900114065.1	96.85	0.0380783	0.0833013
Cadiz_LYX97	c__Gammaproteobacteria	100	0.86	0	d__Bacteria	p__Proteobacteria	c__Gammaproteobacteria	o__Pseudomonadales	f__Halomonadaceae	g__Halomonas	s__Halomonas titanicae	GCF_000336575.1	97.92	0.000626463	0.0400184
Cadiz_LYX94	c__Gammaproteobacteria	81.88	0.14	0	d__Bacteria	p__Proteobacteria	c__Gammaproteobacteria	o__Pseudomonadales	f__Pseudomonadaceae	g__Pseudomonas_A	s__Pseudomonas_A stutzeri_G	GCF_000341615.1	99.37	0.0287845	0.054114
Cadiz_LYX36	c__Gammaproteobacteria	100	0	0	d__Bacteria	p__Proteobacteria	c__Gammaproteobacteria	o__Enterobacterales	f__Kangiellaceae	g__Kangiella	s__Kangiella profundi	GCF_002838765.1	100	7.84536e-06	0.0249307
Cadiz_LYX80	c__Deltaproteobacteria	98.71	1.61	0	d__Bacteria	p__Desulfobacterota	c__Desulfobacteria	o__Desulfobacterales	f__UBA5852	g__	s__	N/A	N/A	0.00128957	0.0241396
Cadiz_LYX88	c__Gammaproteobacteria	100	0.07	0	d__Bacteria	p__Proteobacteria	c__Gammaproteobacteria	o__Pseudomonadales	f__Oleiphilaceae	g__Marinobacter	s__Marinobacter hydrocarbonoclasticus	GCF_000284615.1	96.86	0.00738082	0.027538
Cadiz_LYX81	f__Rhodobacteraceae	99.09	0.51	50	d__Bacteria	p__Proteobacteria	c__Alphaproteobacteria	o__Rhodobacterales	f__Rhodobacteraceae	g__Paracoccus	s__Paracoccus sp002732665	GCA_002732665.1	96.14	0.000234669	0.0115467
Cadiz_LYX72	f__Burkholderiaceae	99.94	1.07	33.33	d__Bacteria	p__Proteobacteria	c__Gammaproteobacteria	o__Burkholderiales	f__Burkholderiaceae	g__Ralstonia	s__Ralstonia pickettii	GCF_000743455.1	95.42	1.47169e-05	0.0113079
Cadiz_LYX30	c__Gammaproteobacteria	74.39	0	0	d__Bacteria	p__Proteobacteria	c__Gammaproteobacteria	o__Pseudomonadales	f__Oleiphilaceae	g__Marinobacter	s__Marinobacter flavimaris	GCF_002933295.1	98.57	0.00867531	0.016503
Cadiz_LYX7	o__Rhodospirillales	99.25	1.74	0	d__Bacteria	p__Proteobacteria	c__Alphaproteobacteria	o__Rhodospirillales	f__2-12-FULL-67-15	g__	s__	N/A	N/A	0.000949103	0.00868074
Cadiz_LYX47	c__Gammaproteobacteria	100	0.97	0	d__Bacteria	p__Proteobacteria	c__Gammaproteobacteria	o__Nitrosococcales	f__Methylophagaceae	g__Methylophaga	s__Methylophaga sp002696735	GCA_002696735.1	98.37	0.00190449	0.00907358
Cadiz_LYX58	c__Gammaproteobacteria	99.57	0.43	0	d__Bacteria	p__Proteobacteria	c__Gammaproteobacteria	o__Pseudomonadales	f__Halomonadaceae	g__Halomonas	s__Halomonas meridiana	GCF_900129255.1	97.71	0.0117091	0.0187973
Cadiz_LYX1	o__Sphingomonadales	99.32	0.45	0	d__Bacteria	p__Proteobacteria	c__Alphaproteobacteria	o__Sphingomonadales	f__Sphingomonadaceae	g__Sphingomonas	s__Sphingomonas paucimobilis	GCF_000739895.2	99.85	2.3746e-07	0.00657708
Cadiz_LYX74	c__Gammaproteobacteria	97.53	0.07	0	d__Bacteria	p__Proteobacteria	c__Gammaproteobacteria	o__Methylococcales	f__Methylomonadaceae	g__Methylobacter	s__Methylobacter marinus	GCF_000383855.1	98.36	0.000992351	0.00730901
Cadiz_LYX76	p_Firmicutes	92.68	1.01	100	d__Bacteria	p__Firmicutes_B	c__TC1	o__TC1	f__UBA5767	g__UBA5767	s__	N/A	N/A	0.0103865	0.0081673
Cadiz_LYX39	c__Betaproteobacteria	99.52	0.48	0	d__Bacteria	p__Proteobacteria	c__Gammaproteobacteria	o__Burkholderiales	f__Thiobacillaceae	g__Thiobacillus	s__Thiobacillus denitrificans_A	GCA_002343685.1	97.6	0.0473123	0.0436954
Cadiz_LYX59	k__Bacteria	98.67	0	0	d__Bacteria	p__Firmicutes	c__Bacilli	o__Izemoplasmatales	f__Izemoplasmataceae	g__UBA3566	s__UBA3566 sp002376065	GCA_002376065.1	98.73	0.00772299	0.00356743
Cadiz_LYX105	c__Thermoprotei	100	0.63	0	d__Archaea	p__Thermoproteota	c__Thermoproteia	o__Desulfurococcales	f__Acidilobaceae	g__	s__	N/A	N/A	0.00519683	0
Cadiz_LYX87	o__Clostridiales	87.71	2.73	0	d__Bacteria	p__Firmicutes_A	c__Clostridia	o__Clostridiales	f__Clostridiaceae	g__Proteiniclasticum	s__	N/A	N/A	0.0105614	0.00446959
Cadiz_LYX28	p__Euryarchaeota	100	0	0	d__Archaea	p__Methanobacteriota	c__Thermococci	o__Thermococcales	f__Thermococcaceae	g__Thermococcus	s__	N/A	N/A	0.00739969	3.52336e-05
Cadiz_LYX68	k__Bacteria	99.18	1.84	0	d__Bacteria	p__Campylobacterota	c__Campylobacteria	o__Campylobacterales	f__Sulfurovaceae	g__Sulfurovum	s__	N/A	N/A	0.0174	0.00266657
Cadiz_LYX17	p__Euryarchaeota	94.12	1.31	0	d__Archaea	p__Halobacteriota	c__Methanosarcinia	o__Methanosarcinales	f__HR1	g__UBA7939	s__	N/A	N/A	0.0289144	0.0123815
Cadiz_LYX6	o__Clostridiales	97.67	3.67	28.57	d__Bacteria	p__Firmicutes_A	c__Clostridia	o__Tissierellales	f__Dethiosulfatibacteraceae	g__Dethiosulfatibacter	s__	N/A	N/A	0.0229623	0.0022224
Cadiz_LYX65	c__Deltaproteobacteria	99.32	0.65	0	d__Bacteria	p__Desulfobacterota	c__Desulfuromonadia	o__Desulfuromonadales	f__Desulfuromonadaceae	g__Desulfuromonas	s__	N/A	N/A	0.0498913	0.01769
Cadiz_LYX22	o__Clostridiales	96.81	1.06	0	d__Bacteria	p__Firmicutes_A	c__Clostridia	o__Peptostreptococcales	f__Acidaminobacteraceae	g__	s__	N/A	N/A	0.0412341	0.00431006
Cadiz_LYX96	c__Deltaproteobacteria	99.35	0.65	0	d__Bacteria	p__Desulfobacterota	c__Desulfobacteria	o__Desulfobacterales	f__SURF-3	g__SURF-3	s__	N/A	N/A	0.0604617	0.00774974
Cadiz_LYX67	o__Clostridiales	99.05	0.7	0	d__Bacteria	p__Firmicutes_A	c__Clostridia	o__Tissierellales	f__	g__	s__	N/A	N/A	0.127199	0.070004
Cadiz_LYX33	c__Deltaproteobacteria	98.06	0.65	0	d__Bacteria	p__Desulfobacterota	c__Desulfobacteria	o__Desulfobacterales	f__Desulfosarcinaceae	g__Desulfosarcina	s__	N/A	N/A	0.145478	0.0560176
														0.695573	0.725835

## Sheet: ref_genome_list
genome name in the tree	accession in GTDBr95	checkm_completeness	checkm_contamination	gtdb_taxonomy
				domain	phylum	class	order	family	genus	species
GCF_000194625.1	GCF_000194625.1	99.35	0	d__Archaea	p__Halobacteriota	c__Archaeoglobi	o__Archaeoglobales	f__Archaeoglobaceae	g__Archaeoglobus_C	s__Archaeoglobus_C veneficus
GCA_002011165.1	GCA_002011165.1	96.08	0.65	d__Archaea	p__Halobacteriota	c__Archaeoglobi	o__JdFR-21	f__JdFR-21	g__JdFR-21	s__JdFR-21 sp002011165
GCA_001412335.1	GCA_001412335.1	97.53	2.83	d__Archaea	p__Halobacteriota	c__Methanomicrobia	o__Methanomicrobiales	f__Methanoregulaceae	g__SD8	s__SD8 sp001412335
GCF_000970205.1	GCF_000970205.1	100	0.65	d__Archaea	p__Halobacteriota	c__Methanosarcinia	o__Methanosarcinales	f__Methanosarcinaceae	g__Methanosarcina	s__Methanosarcina mazei
GCA_002256595.1	GCA_002256595.1	80.56	0	d__Archaea	p__Halobacteriota	c__Methanosarcinia	o__Methanotrichales	f__Methanotrichaceae	g__Methanothrix	s__Methanothrix sp002256595
GCA_001587715.1	GCA_001587715.1	85.27	4.87	d__Archaea	p__Methanobacteriota	c__Thermococci	o__Methanofastidiosales	f__Methanofastidiosaceae	g__Methanofastidiosum	s__Methanofastidiosum sp001587715
GCF_002214485.1	GCF_002214485.1	100	0	d__Archaea	p__Methanobacteriota	c__Thermococci	o__Thermococcales	f__Thermococcaceae	g__Thermococcus	s__Thermococcus pacificus
GCA_001595945.1	GCA_001595945.1	94.74	2.4	d__Archaea	p__Thermoplasmatota	c__E2	o__DHVEG-1	f__DHVEG-1	g__SM1-50	s__SM1-50 sp001595945
GCA_002011355.1	GCA_002011355.1	78.48	0	d__Archaea	p__Thermoplasmatota	c__E2	o__UBA202	f__JdFR-43	g__JdFR-43	s__JdFR-43 sp002011355
GCA_002502685.1	GCA_002502685.1	67.99	1.6	d__Archaea	p__Thermoplasmatota	c__E2	o__UBA202	f__UBA202	g__UBA202	s__UBA202 sp002502685
UBA9293_genomic	GCA_013329505.1	77.27	3.6	d__Archaea	p__Thermoplasmatota	c__E2	o__UBA9212	f__UBA9212	g__UBA9212	s__UBA9212 sp9293u
GCA_002692685.1	GCA_002692685.1	59.82	1.56	d__Archaea	p__Thermoplasmatota	c__Poseidoniia	o__Poseidoniales	f__Poseidoniaceae	g__MGIIa-L2	s__MGIIa-L2 sp002692685
GCF_000092185.1	GCF_000092185.1	98.73	0	d__Archaea	p__Thermoproteota	c__Thermoproteia	o__Desulfurococcales	f__Desulfurococcaceae	g__Thermosphaera	s__Thermosphaera aggregans
GCF_001481685.1	GCF_001481685.1	99.37	1.48	d__Archaea	p__Thermoproteota	c__Thermoproteia	o__Desulfurococcales	f__Ignicoccaceae	g__Ignicoccus	s__Ignicoccus islandicus
GCA_002254745.1	GCA_002254745.1	78.57	2.38	d__Archaea	p__Thermoproteota	c__Thermoproteia	o__EX4484-217-1	f__EX4484-217-1	g__EX4484-217-1	s__EX4484-217-1 sp002254745
GCA_000375685.1	GCA_000375685.1	73.65	2.21	d__Archaea	p__Thermoproteota	c__Thermoproteia	o__Gearchaeales	f__Gearchaeaceae	g__AAA261-N23	s__AAA261-N23 sp000375685
GCA_003019535.1	GCA_003019535.1	99.07	0	d__Archaea	p__Thermoproteota	c__Thermoproteia	o__Marsarchaeales	f__Marsarchaeaceae	g__ECH-B-1	s__ECH-B-1 sp003019535
GCF_000011205.1	GCF_000011205.1	100	0	d__Archaea	p__Thermoproteota	c__Thermoproteia	o__Sulfolobales	f__Sulfolobaceae	g__Sulfurisphaera	s__Sulfurisphaera tokodaii
GCA_002254595.1	GCA_002254595.1	61.54	0	d__Archaea	p__Thermoproteota	c__Thermoproteia	o__Thermofilales	f__EX4484-15	g__EX4484-15	s__EX4484-15 sp002254595
GCF_000148385.1	GCF_000148385.1	99.26	0.74	d__Archaea	p__Thermoproteota	c__Thermoproteia	o__Thermoproteales	f__Thermocladiaceae	g__Vulcanisaeta	s__Vulcanisaeta distributa
GCF_000178255.1	GCF_000178255.1	99.4	0.6	d__Bacteria	p__Firmicutes	c__Bacilli	o__Haloplasmatales	f__Turicibacteraceae	g__Turicibacter	s__Turicibacter sanguinis
GCA_002798435.1	GCF_002798435.1	99.94	4.35	d__Bacteria	p__Proteobacteria	c__Alphaproteobacteria	o__Minwuiales	f__Minwuiaceae	g__Minwuia	s__Minwuia thermotolerans
GCF_000239355.1	GCF_000239355.1	97.25	0	d__Bacteria	p__Proteobacteria	c__Gammaproteobacteria	o__Cardiobacteriales	f__Cardiobacteriaceae	g__Cardiobacterium	s__Cardiobacterium valvarum
GCF_000300295.4	GCF_000300295.4	98.24	0	d__Bacteria	p__Proteobacteria	c__Gammaproteobacteria	o__Piscirickettsiales	f__Piscirickettsiaceae	g__Piscirickettsia	s__Piscirickettsia salmonis
GCA_003222815.1	GCA_003222815.1	80.97	3.42	d__Bacteria	p__Acidobacteriota	c__Acidobacteriae	o__20CM-2-55-15	f__20CM-2-55-15	g__20CM-2-55-15	s__20CM-2-55-15 sp003222815
GCA_001767075.1	GCA_001767075.1	84.78	2.56	d__Bacteria	p__Acidobacteriota	c__Acidobacteriae	o__2-12-FULL-54-10	f__2-12-FULL-54-10	g__2-12-FULL-54-10	s__2-12-FULL-54-10 sp001767075
GCA_003162495.1	GCA_003162495.1	77.22	3.48	d__Bacteria	p__Acidobacteriota	c__Acidobacteriae	o__Acidobacteriales	f__Acidobacteriaceae	g__Terracidiphilus	s__Terracidiphilus sp003162495
GCA_003152325.1	GCA_003152325.1	86.12	5.1	d__Bacteria	p__Acidobacteriota	c__Acidobacteriae	o__Bryobacterales	f__Bryobacteraceae	g__PALSA-349	s__PALSA-349 sp003152325
GCA_003224665.1	GCA_003224665.1	68.09	0.85	d__Bacteria	p__Acidobacteriota	c__Acidobacteriae	o__UBA7540	f__UBA7540	g__QHZM01	s__QHZM01 sp003224665
GCA_003140295.1	GCA_003140295.1	76.04	3.45	d__Bacteria	p__Acidobacteriota	c__Acidobacteriae	o__UBA7541	f__UBA7541	g__Palsa-189	s__Palsa-189 sp003140295
GCA_001775755.1	GCA_001775755.1	85	0	d__Bacteria	p__Acidobacteriota	c__Aminicenantia	o__Aminicenantales	f__RBG-16-66-30	g__RBG-16-66-30	s__RBG-16-66-30 sp001775755
GCA_002010665.1	GCA_002010665.1	93.85	2.56	d__Bacteria	p__Acidobacteriota	c__Aminicenantia	o__JdFR-78	f__JdFR-78	g__JdFR-78	s__JdFR-78 sp002010665
GCA_002335385.1	GCA_002335385.1	87.92	1.71	d__Bacteria	p__Acidobacteriota	c__Aminicenantia	o__UBA2199	f__UBA2199	g__UBA2199	s__UBA2199 sp002335385
GCA_002238705.1	GCA_002238705.1	64.96	0	d__Bacteria	p__Acidobacteriota	c__Bin61	o__Bin61	f__Bin61	g__Bin61	s__Bin61 sp002238705
GCA_002254845.1	GCA_002254845.1	92.06	6.89	d__Bacteria	p__Acidobacteriota	c__Blastocatellia	o__Chloracidobacteriales	f__Chloracidobacteriaceae	g__Chloracidobacterium	s__Chloracidobacterium sp002254845
GCA_002898775.1	GCA_002898775.1	75.62	1.71	d__Bacteria	p__Acidobacteriota	c__Blastocatellia	o__HR10	f__HR10	g__HR10	s__HR10 sp002898775
GCA_003223975.1	GCA_003223975.1	88.75	2.56	d__Bacteria	p__Acidobacteriota	c__Blastocatellia	o__Pyrinomonadales	f__Pyrinomonadaceae	g__OLB17	s__OLB17 sp003223975
GCA_002483445.1	GCA_002483445.1	96.58	5.98	d__Bacteria	p__Acidobacteriota	c__Blastocatellia	o__UBA7656	f__UBA7656	g__UBA7656	s__UBA7656 sp002483445
GCA_002747255.1	GCA_002747255.1	92.21	3.42	d__Bacteria	p__Acidobacteriota	c__Holophagae	o__GCA-2747255	f__GCA-2747255	g__GCA-2747255	s__GCA-2747255 sp002747255
GCA_002298155.1	GCA_002298155.1	83.16	2.69	d__Bacteria	p__Acidobacteriota	c__Holophagae	o__Holophagales	f__Holophagaceae	g__Holophaga	s__Holophaga sp002298155
GCA_002789615.1	GCA_002789615.1	81.55	2.56	d__Bacteria	p__Acidobacteriota	c__Holophagae	o__UM-FILTER-49-7	f__UM-FILTER-49-7	g__UM-FILTER-49-7	s__UM-FILTER-49-7 sp002789615
GCA_002898535.1	GCA_002898535.1	94.44	3.25	d__Bacteria	p__Acidobacteriota	c__HRBIN11	o__HRBIN11	f__HRBIN11	g__HRBIN11	s__HRBIN11 sp002898535
GCA_003223145.1	GCA_003223145.1	87.39	1.76	d__Bacteria	p__Acidobacteriota	c__Mor1	o__Gp22-AA2	f__Gp22-AA2	g__Gp22-AA3	s__Gp22-AA3 sp003223145
GCA_001664505.1	GCA_001664505.1	99.15	3.47	d__Bacteria	p__Acidobacteriota	c__Mor1	o__Mor1	f__Mor1	g__Mor1	s__Mor1 sp001664505
GCA_003223995.1	GCA_003223995.1	70.73	1.71	d__Bacteria	p__Acidobacteriota	c__Mor1	o__QHYA01	f__QHYA01	g__QHYA01	s__QHYA01 sp003223995
GCA_003223635.1	GCA_003223635.1	92.74	5.13	d__Bacteria	p__Acidobacteriota	c__Thermoanaerobaculia	o__Gp7-AA8	f__Gp7-AA8	g__QHVS01	s__QHVS01 sp003223635
GCA_003133645.1	GCA_003133645.1	90.29	1.71	d__Bacteria	p__Acidobacteriota	c__Thermoanaerobaculia	o__Thermoanaerobaculales	f__Thermoanaerobaculaceae	g__RBG-13-68-16	s__RBG-13-68-16 sp003133645
GCA_002327305.1	GCA_002327305.1	91.99	1.71	d__Bacteria	p__Acidobacteriota	c__Thermoanaerobaculia	o__UBA2201	f__UBA2201	g__UBA2201	s__UBA2201 sp002327305
GCA_003152095.1	GCA_003152095.1	93.7	2.56	d__Bacteria	p__Acidobacteriota	c__Thermoanaerobaculia	o__UBA5066	f__UBA5066	g__Fen-183	s__Fen-183 sp003152095
GCA_002420005.1	GCA_002420005.1	91.31	2.56	d__Bacteria	p__Acidobacteriota	c__Thermoanaerobaculia	o__UBA5704	f__UBA5704	g__UBA5704	s__UBA5704 sp002420005
GCA_002402325.1	GCA_002402325.1	91.83	3.42	d__Bacteria	p__Acidobacteriota	c__UBA4820	o__UBA4820	f__UBA4820	g__UBA4820	s__UBA4820 sp002402325
GCA_002451015.1	GCA_002451015.1	86.38	5.13	d__Bacteria	p__Acidobacteriota	c__UBA6911	o__UBA6911	f__UBA6911	g__UBA6911	s__UBA6911 sp002451015
GCA_002731215.1	GCA_002731215.1	65.33	1.71	d__Bacteria	p__Acidobacteriota	c__UBA890	o__UBA890	f__UBA890	g__UBA890	s__UBA890 sp002731215
GCA_002712885.1	GCA_002712885.1	86.32	3.42	d__Bacteria	p__Acidobacteriota	c__Vicinamibacteria	o__Vicinamibacterales	f__UBA8438	g__UBA8438	s__UBA8438 sp002712885
GCA_003155335.1	GCA_003155335.1	70.22	2.99	d__Bacteria	p__Acidobacteriota	c__Vicinamibacteria_A	o__Fen-336	f__Fen-336	g__FEN-336	s__FEN-336 sp003155335
GCA_003162395.1	GCA_003162395.1	90.14	1.28	d__Bacteria	p__Actinobacteriota	c__Acidimicrobiia	o__Acidimicrobiales	f__RAAP-2	g__Palsa-459	s__Palsa-459 sp003162395
GCA_002722565.1	GCA_002722565.1	97.86	2.99	d__Bacteria	p__Actinobacteriota	c__Acidimicrobiia	o__Acidimicrobiales	f__TK06	g__MedAcidi-G3	s__MedAcidi-G3 sp002722565
GCA_003140175.1	GCA_003140175.1	96.39	1.28	d__Bacteria	p__Actinobacteriota	c__Acidimicrobiia	o__IMCC26256	f__PALSA-555	g__PALSA-555	s__PALSA-555 sp003140175
GCA_002308095.1	GCA_002308095.1	52.06	0	d__Bacteria	p__Actinobacteriota	c__Acidimicrobiia	o__TMED189	f__TMED189	g__TMED189	s__TMED189 sp002308095
GCA_002352645.1	GCA_002352645.1	95.73	2.14	d__Bacteria	p__Actinobacteriota	c__Acidimicrobiia	o__UBA2766	f__UBA2766	g__UBA2766	s__UBA2766 sp002352645
GCA_001767695.1	GCA_001767695.1	91.88	1.71	d__Bacteria	p__Actinobacteriota	c__Acidimicrobiia	o__UBA5794	f__UBA11373	g__RBG-16-68-21	s__RBG-16-68-21 sp001767695
GCF_000015025.1	GCF_000015025.1	98.75	0.27	d__Bacteria	p__Actinobacteriota	c__Actinomycetia	o__Acidothermales	f__Acidothermaceae	g__Acidothermus	s__Acidothermus cellulolyticus
GCF_900100265.1	GCF_900100265.1	99.49	0.25	d__Bacteria	p__Actinobacteriota	c__Actinomycetia	o__Actinomycetales	f__Microbacteriaceae	g__Leifsonia	s__Leifsonia sp900100265
GCA_003021615.1	GCA_003021615.1	83.59	0.95	d__Bacteria	p__Actinobacteriota	c__Actinomycetia	o__Euzebyales	f__Egibacteraceae	g__QS-5-72-10	s__QS-5-72-10 sp003021615
GCF_900106035.1	GCF_900106035.1	99.41	1.18	d__Bacteria	p__Actinobacteriota	c__Actinomycetia	o__Jiangellales	f__Jiangellaceae	g__Jiangella	s__Jiangella alba
GCF_001636565.1	GCF_001636565.1	98.28	6.11	d__Bacteria	p__Actinobacteriota	c__Actinomycetia	o__Mycobacteriales	f__Frankiaceae	g__Frankia	s__Frankia sp001636565
GCF_001954135.1	GCF_001954135.1	99.75	0.38	d__Bacteria	p__Actinobacteriota	c__Actinomycetia	o__Mycobacteriales	f__Mycobacteriaceae	g__Mycobacterium	s__Mycobacterium sp001954135
GCA_001437855.1	GCA_001437855.1	76.9	2.11	d__Bacteria	p__Actinobacteriota	c__Actinomycetia	o__Nanopelagicales	f__Nanopelagicaceae	g__Nanopelagicus	s__Nanopelagicus sp001437855
GCF_000969705.1	GCF_000969705.1	99.15	2.56	d__Bacteria	p__Actinobacteriota	c__Actinomycetia	o__Nitriliruptorales	f__Nitriliruptoraceae	g__Nitriliruptor	s__Nitriliruptor alkaliphilus
GCF_002250475.1	GCF_002250475.1	98.79	0	d__Bacteria	p__Actinobacteriota	c__Actinomycetia	o__Propionibacteriales	f__Propionibacteriaceae	g__NML-160184	s__NML-160184 sp002250475
GCF_000384115.1	GCF_000384115.1	100	0	d__Bacteria	p__Actinobacteriota	c__Actinomycetia	o__Sporichthyales	f__Sporichthyaceae	g__Sporichthya	s__Sporichthya polymorpha
GCF_000372745.1	GCF_000372745.1	100	2.81	d__Bacteria	p__Actinobacteriota	c__Actinomycetia	o__Streptomycetales	f__Streptomycetaceae	g__Embleya	s__Embleya scabrispora
GCF_000341245.1	GCF_000341245.1	98.63	0.46	d__Bacteria	p__Actinobacteriota	c__Actinomycetia	o__Streptosporangiales	f__Streptosporangiaceae	g__Nocardiopsis_A	s__Nocardiopsis_A halophila
GCA_001769655.1	GCA_001769655.1	96.99	0.55	d__Bacteria	p__Bacteroidota	c__Bacteroidia	o__2-12-FULL-37-12	f__2-12-FULL-37-12	g__2-12-FULL-37-12	s__2-12-FULL-37-12 sp001769655
GCA_001769385.1	GCA_001769385.1	98.57	1.61	d__Bacteria	p__Bacteroidota	c__Bacteroidia	o__AKYH767	f__2-12-FULL-35-15	g__2-12-FULL-35-15	s__2-12-FULL-35-15 sp001769385
GCA_002455375.1	GCA_002455375.1	95.79	1.79	d__Bacteria	p__Bacteroidota	c__Bacteroidia	o__AKYH767-A	f__OLB10	g__OLB10	s__OLB10 sp002455375
GCA_900320445.1	GCA_900320445.1	87.53	1.36	d__Bacteria	p__Bacteroidota	c__Bacteroidia	o__Bacteroidales	f__Bacteroidaceae	g__Prevotella	s__Prevotella sp900320445
GCA_003167015.1	GCA_003167015.1	86.61	1.89	d__Bacteria	p__Bacteroidota	c__Bacteroidia	o__Chitinophagales	f__Chitinophagaceae	g__UBA8621	s__UBA8621 sp003167015
GCF_001280305.1	GCF_001280305.1	100	0.6	d__Bacteria	p__Bacteroidota	c__Bacteroidia	o__Cytophagales	f__Hymenobacteraceae	g__Hymenobacter	s__Hymenobacter sp001280305
GCF_900489485.1	GCF_900489485.1	99.62	0.27	d__Bacteria	p__Bacteroidota	c__Bacteroidia	o__Flavobacteriales	f__Flavobacteriaceae	g__Aequorivita	s__Aequorivita lipolytica
GCA_003485825.1	GCA_003485825.1	67.85	3.2	d__Bacteria	p__Bacteroidota	c__Bacteroidia	o__NS11-12g	f__UBA9320	g__UBA9320	s__UBA9320 sp003485825
GCF_900116225.1	GCF_900116225.1	99.84	0	d__Bacteria	p__Bacteroidota	c__Bacteroidia	o__Sphingobacteriales	f__Sphingobacteriaceae	g__Sphingobacterium	s__Sphingobacterium wenxiniae
GCA_002483345.1	GCA_002483345.1	98.1	0.95	d__Bacteria	p__Bacteroidota	c__Bacteroidia	o__UBA7662	f__UBA7662	g__UBA7662	s__UBA7662 sp002483345
GCA_002010365.1	GCA_002010365.1	58.63	0	d__Bacteria	p__Bipolaricaulota	c__Bipolaricaulia	o__Bipolaricaulales	f__Bipolaricaulaceae	g__UBA3571	s__UBA3571 sp002010365
GCA_001778455.1	GCA_001778455.1	76.27	0	d__Bacteria	p__Bipolaricaulota	c__Bipolaricaulia	o__RBG-16-55-9	f__RBG-16-55-9	g__RBG-16-55-9	s__RBG-16-55-9 sp001778455
GCA_003535305.1	GCA_003535305.1	75.42	0	d__Bacteria	p__Bipolaricaulota	c__Bipolaricaulia	o__UBA7950	f__UBA7950	g__UBA7950	s__UBA7950 sp003535305
GCA_003527405.1	GCA_003527405.1	86.13	3.54	d__Bacteria	p__Caldatribacteriota	c__JS1	o__SB-45	f__34-128	g__34-128	s__34-128 sp003527405
GCA_000830255.1	GCA_000830255.1	98.37	0.61	d__Bacteria	p__Campylobacterota	c__Campylobacteria	o__Campylobacterales	f__Sulfurimonadaceae	g__PC08-66	s__PC08-66 sp000830255
GCF_000021725.1	GCF_000021725.1	99.59	0.41	d__Bacteria	p__Campylobacterota	c__Campylobacteria	o__Nautiliales	f__Nautiliaceae	g__Nautilia	s__Nautilia profundicola
GCA_003130875.1	GCA_003130875.1	90.91	0.64	d__Bacteria	p__Chloroflexota	c__Anaerolineae	o__4572-78	f__NAK82	g__NAK82	s__NAK82 sp003130875
GCA_002841995.1	GCA_002841995.1	89.01	7.45	d__Bacteria	p__Chloroflexota	c__Anaerolineae	o__Anaerolineales	f__Anaerolineaceae	g__UBA6170	s__UBA6170 sp002841995
GCF_001306175.1	GCF_001306175.1	98.18	4.55	d__Bacteria	p__Chloroflexota	c__Anaerolineae	o__Ardenticatenales	f__Ardenticatenaceae	g__Ardenticatena	s__Ardenticatena maritima
GCA_003451595.1	GCA_003451595.1	91.52	2.91	d__Bacteria	p__Chloroflexota	c__Anaerolineae	o__Caldilineales	f__Caldilineaceae	g__Caldilinea	s__Caldilinea sp003451595
GCF_900066015.1	GCF_900066015.1	93.64	3.64	d__Bacteria	p__Chloroflexota	c__Anaerolineae	o__Promineofilales	f__Promineofilaceae	g__Promineofilum	s__Promineofilum breve
GCA_002702065.1	GCA_002702065.1	97.27	0.61	d__Bacteria	p__Chloroflexota	c__Anaerolineae	o__SBR1031	f__A4b	g__GCA-2702065	s__GCA-2702065 sp002702065
GCF_900187885.1	GCF_900187885.1	97.27	0.91	d__Bacteria	p__Chloroflexota	c__Anaerolineae	o__Thermoflexales	f__Thermoflexaceae	g__Thermoflexus	s__Thermoflexus hugenholtzii
GCA_002423325.1	GCA_002423325.1	76.76	2.91	d__Bacteria	p__Chloroflexota	c__Anaerolineae	o__UBA1429	f__UBA1429	g__UBA6128	s__UBA6128 sp002423325
GCA_002435875.1	GCA_002435875.1	83.85	2.48	d__Bacteria	p__Chloroflexota	c__Anaerolineae	o__UBA2200	f__UBA2200	g__UBA6131	s__UBA6131 sp002435875
GCA_002366755.1	GCA_002366755.1	65.91	2.27	d__Bacteria	p__Chloroflexota	c__Anaerolineae	o__UBA3071	f__UBA3071	g__UBA3071	s__UBA3071 sp002366755
GCA_002400365.1	GCA_002400365.1	89.91	2.96	d__Bacteria	p__Chloroflexota	c__Anaerolineae	o__UBA4142	f__UBA4142	g__UBA4142	s__UBA4142 sp002400365
GCA_002366595.1	GCA_002366595.1	85.9	2.75	d__Bacteria	p__Chloroflexota	c__Anaerolineae	o__UBA7937	f__UBA7937	g__UBA7937	s__UBA7937 sp002366595
GCA_001751085.1	GCA_001751085.1	80.29	1.82	d__Bacteria	p__Desulfobacterota	c__Desulfobacteria	o__C00003060	f__C00003060	g__C00003060	s__C00003060 sp001751085
GCF_000179315.1	GCF_000179315.1	94.52	2.39	d__Bacteria	p__Desulfobacterota	c__Desulfobacteria	o__Desulfatiglandales	f__NaphS2	g__NaphS2	s__NaphS2 sp000179315
GCF_000426225.1	GCF_000426225.1	99.35	0.65	d__Bacteria	p__Desulfobacterota	c__Desulfobacteria	o__Desulfobacterales	f__Desulforegulaceae	g__Desulforegula	s__Desulforegula conservatrix
GCA_002841785.1	GCA_002841785.1	88.28	1.29	d__Bacteria	p__Desulfobacterota	c__Desulfobulbia	o__Desulfobulbales	f__Desulfurivibrionaceae	g__UBA2262	s__UBA2262 sp002841785
GCF_000266945.1	GCF_000266945.1	98.39	1.29	d__Bacteria	p__Desulfobacterota	c__Desulfomonilia	o__Desulfomonilales	f__Desulfomonilaceae	g__Desulfomonile	s__Desulfomonile tiedjei
GCA_002316295.1	GCA_002316295.1	86.9	2.1	d__Bacteria	p__Desulfobacterota	c__Desulfomonilia_A	o__UBA1062	f__UBA1062	g__UBA1062	s__UBA1062 sp002316295
GCA_002424645.1	GCA_002424645.1	76.63	1.54	d__Bacteria	p__Desulfobacterota	c__Desulfuromonadia	o__Desulfuromonadales	f__Syntrophotaleaceae	g__Syntrophotalea	s__Syntrophotalea sp002424645
GCF_003053505.1	GCF_003053505.1	99.13	0.81	d__Bacteria	p__Desulfobacterota	c__Desulfuromonadia	o__Geobacterales	f__Geobacteraceae	g__QAXR01	s__QAXR01 sp003053505
GCF_001189415.1	GCF_001189415.1	81.74	1.37	d__Bacteria	p__Firmicutes	c__Bacilli	o__Acholeplasmatales	f__Acholeplasmataceae	g__Phytoplasma	s__Phytoplasma phoenicium
GCF_002272135.1	GCF_002272135.1	99.34	1.32	d__Bacteria	p__Firmicutes	c__Bacilli	o__Bacillales	f__Amphibacillaceae	g__Terribacillus	s__Terribacillus sp002272135
GCA_002360295.1	GCA_002360295.1	85.64	1.49	d__Bacteria	p__Firmicutes	c__Bacilli	o__Bacillales	f__Planococcaceae	g__Metasolibacillus	s__Metasolibacillus sp002360295
GCF_000702165.1	GCF_000702165.1	99.06	0.94	d__Bacteria	p__Firmicutes	c__Bacilli	o__Erysipelotrichales	f__Erysipelatoclostridiaceae	g__Sharpea	s__Sharpea azabuensis
GCF_001908175.1	GCF_001908175.1	99.34	0	d__Bacteria	p__Firmicutes	c__Bacilli	o__Exiguobacterales	f__Exiguobacteraceae	g__Exiguobacterium	s__Exiguobacterium sp001908175
GCA_003245625.1	GCA_003245625.1	93.33	3.87	d__Bacteria	p__Firmicutes	c__Bacilli	o__Izemoplasmatales	f__UBA5603	g__4572-104	s__4572-104 sp003245625
GCF_000440555.1	GCF_000440555.1	100	0	d__Bacteria	p__Firmicutes	c__Bacilli	o__Lactobacillales	f__Streptococcaceae	g__Streptococcus	s__Streptococcus suis_N
GCA_000431235.1	GCA_000431235.1	100	0	d__Bacteria	p__Firmicutes	c__Bacilli	o__ML615J-28	f__CAG-698	g__CAG-698	s__CAG-698 sp000431235
GCF_000828855.1	GCF_000828855.1	98.12	0.75	d__Bacteria	p__Firmicutes	c__Bacilli	o__Mycoplasmatales	f__Metamycoplasmataceae	g__Metamycoplasma	s__Metamycoplasma canadense
GCA_000433675.1	GCA_000433675.1	93.82	0.56	d__Bacteria	p__Firmicutes	c__Bacilli	o__RF39	f__CAG-433	g__CAG-433	s__CAG-433 sp000433675
GCA_900320745.1	GCA_900320745.1	87.27	4.54	d__Bacteria	p__Firmicutes	c__Bacilli	o__RFN20	f__CAG-826	g__UBA4951	s__UBA4951 sp900320745
GCF_002902625.1	GCF_002902625.1	99.38	0.18	d__Bacteria	p__Firmicutes	c__Bacilli	o__Staphylococcales	f__Staphylococcaceae	g__Staphylococcus	s__Staphylococcus devriesei
GCF_000798955.1	GCF_000798955.1	90.43	2.24	d__Bacteria	p__Firmicutes	c__Bacilli	o__ZOR0006	f__ZOR0006	g__ZOR0006	s__ZOR0006 sp000798955
GCA_002307275.1	GCA_002307275.1	88.03	1.07	d__Bacteria	p__Firmicutes_A	c__Clostridia	o__Acetivibrionales	f__Acetivibrionaceae	g__UBA1305	s__UBA1305 sp002307275
GCF_900104115.1	GCF_900104115.1	98.39	0.97	d__Bacteria	p__Firmicutes_A	c__Clostridia	o__Clostridiales	f__Clostridiaceae	g__Clostridium	s__Clostridium gasigenes
GCA_002478485.1	GCA_002478485.1	71.1	0.7	d__Bacteria	p__Firmicutes_A	c__Clostridia	o__Eubacteriales	f__Eubacteriaceae	g__UBA7485	s__UBA7485 sp002478485
GCF_900142265.1	GCF_900142265.1	97.32	0	d__Bacteria	p__Firmicutes_A	c__Clostridia	o__Lachnospirales	f__Anaerotignaceae	g__Anaerotignum	s__Anaerotignum lactatifermentans
GCA_003527145.1	GCA_003527145.1	81.47	5.45	d__Bacteria	p__Firmicutes_A	c__Clostridia	o__Lutisporales	f__Lutisporaceae	g__Lutispora	s__Lutispora sp003527145
GCA_003506415.1	GCA_003506415.1	86.52	0	d__Bacteria	p__Firmicutes_A	c__Clostridia	o__Monoglobales_A	f__UBA9506	g__UBA9506	s__UBA9506 sp003506415
GCA_002293295.1	GCA_002293295.1	96.42	0.67	d__Bacteria	p__Firmicutes_A	c__Clostridia	o__Oscillospirales	f__Ruminococcaceae	g__UBA946	s__UBA946 sp002293295
GCA_900066305.1	GCA_900066305.1	98.58	2.13	d__Bacteria	p__Firmicutes_A	c__Clostridia	o__Peptostreptococcales	f__Anaerovoracaceae	g__UBA1191	s__UBA1191 sp900066305
GCA_900317035.1	GCA_900317035.1	94.15	1.89	d__Bacteria	p__Firmicutes_A	c__Clostridia	o__Saccharofermentanales	f__Saccharofermentanaceae	g__Firm-16	s__Firm-16 sp900317035
GCF_002252565.1	GCF_002252565.1	98.6	4.2	d__Bacteria	p__Firmicutes_A	c__Clostridia	o__SK-Y3	f__SK-Y3	g__Petroclostridium	s__Petroclostridium xylanilyticum
GCA_001916065.1	GCA_001916065.1	75.75	1.79	d__Bacteria	p__Firmicutes_A	c__Clostridia	o__TANB77	f__CAG-508	g__CAG-269	s__CAG-269 sp001916065
GCF_900107485.1	GCF_900107485.1	99.3	2.11	d__Bacteria	p__Firmicutes_A	c__Clostridia	o__Tissierellales	f__Proteiniboraceae	g__Proteiniborus	s__Proteiniborus ethanoligenes
GCA_002308775.1	GCA_002308775.1	75.1	0.7	d__Bacteria	p__Firmicutes_A	c__Clostridia	o__UBA1212	f__UBA1257	g__UBA1257	s__UBA1257 sp002308775
GCA_002297185.1	GCA_002297185.1	74.46	0	d__Bacteria	p__Firmicutes_A	c__Clostridia_A	o__Christensenellales	f__CAG-917	g__CAG-475	s__CAG-475 sp002297185
GCA_002293365.1	GCA_002293365.1	59.27	0	d__Bacteria	p__Firmicutes_A	c__Clostridia_A	o__Christensenellales	f__UBA941	g__UBA941	s__UBA941 sp002293365
GCF_900100785.1	GCF_900100785.1	99.23	1.34	d__Bacteria	p__Firmicutes_B	c__Desulfitobacteriia	o__Desulfitobacteriales	f__Desulfitobacteriaceae	g__Desulfosporosinus	s__Desulfosporosinus hippei
GCF_000019165.1	GCF_000019165.1	100	0.89	d__Bacteria	p__Firmicutes_B	c__Desulfitobacteriia	o__Heliobacteriales	f__Heliobacteriaceae	g__Heliobacterium	s__Heliobacterium modesticaldum
GCA_002418765.1	GCA_002418765.1	76.78	2.11	d__Bacteria	p__Firmicutes_B	c__TC1	o__TC1	f__UBA5767	g__UBA5767	s__UBA5767 sp002418765
GCA_002707085.1	GCA_002707085.1	61.2	1.94	d__Bacteria	p__Myxococcota	c__UBA796	o__UBA796	f__UBA796	g__GCA-2707085	s__GCA-2707085 sp002707085
GCA_002724675.1	GCA_002724675.1	91.45	1.61	d__Bacteria	p__Myxococcota	c__UBA796	o__UBA9615	f__UBA9615	g__GCA-2724675	s__GCA-2724675 sp002724675
GCA_002364485.1	GCA_002364485.1	97.35	1.14	d__Bacteria	p__Planctomycetota	c__Phycisphaerae	o__Phycisphaerales	f__SM1A02	g__UBA854	s__UBA854 sp002364485
GCA_002839495.1	GCA_002839495.1	88.07	3.41	d__Bacteria	p__Planctomycetota	c__Phycisphaerae	o__Sedimentisphaerales	f__Anaerohalophaeraceae	g__UBA12454	s__UBA12454 sp002839495
GCA_003171235.1	GCA_003171235.1	87.22	1.14	d__Bacteria	p__Planctomycetota	c__Phycisphaerae	o__SM23-33	f__SM23-33	g__FEN-1344	s__FEN-1344 sp003171235
GCA_002311745.1	GCA_002311745.1	79.49	0	d__Bacteria	p__Planctomycetota	c__Phycisphaerae	o__UBA1161	f__UBA1161	g__UBA1161	s__UBA1161 sp002311745
GCA_002338715.1	GCA_002338715.1	91.4	3.41	d__Bacteria	p__Planctomycetota	c__Phycisphaerae	o__UBA1845	f__UBA1845	g__UBA1845	s__UBA1845 sp002338715
GCA_002257235.1	GCA_002257235.1	96.77	0	d__Bacteria	p__Proteobacteria	c__Alphaproteobacteria	o__16-39-46	f__16-39-46	g__16-39-46	s__16-39-46 sp002257235
GCA_001897475.1	GCA_001897475.1	95.7	0	d__Bacteria	p__Proteobacteria	c__Alphaproteobacteria	o__43-37	f__43-37	g__43-37	s__43-37 sp001897475
GCF_000182745.2	GCF_000182745.2	99.5	0	d__Bacteria	p__Proteobacteria	c__Alphaproteobacteria	o__Acetobacterales	f__Acetobacteraceae	g__Komagataeibacter	s__Komagataeibacter medellinensis
GCF_000518365.1	GCF_000518365.1	99.57	2.03	d__Bacteria	p__Proteobacteria	c__Alphaproteobacteria	o__ATCC43930	f__Stellaceae	g__URHD0088	s__URHD0088 sp000518365
GCF_002251795.1	GCF_002251795.1	100	0.22	d__Bacteria	p__Proteobacteria	c__Alphaproteobacteria	o__Azospirillales	f__Azospirillaceae	g__Niveispirillum	s__Niveispirillum lacus
GCA_002238725.1	GCA_002238725.1	97.61	0.43	d__Bacteria	p__Proteobacteria	c__Alphaproteobacteria	o__Bin65	f__Bin65	g__Bin65	s__Bin65 sp002238725
GCA_002238885.1	GCA_002238885.1	67.36	1	d__Bacteria	p__Proteobacteria	c__Alphaproteobacteria	o__Bin95	f__Bin95	g__Bin95	s__Bin95 sp002238885
GCA_002238905.1	GCA_002238905.1	91.21	0	d__Bacteria	p__Proteobacteria	c__Alphaproteobacteria	o__Bin98	f__Bin98	g__Bin98	s__Bin98 sp002238905
GCA_001898705.1	GCA_001898705.1	80.7	1.39	d__Bacteria	p__Proteobacteria	c__Alphaproteobacteria	o__Caedimonadales	f__Caedimonadaceae	g__Paracaedimonas	s__Paracaedimonas sp001898705
GCA_002280485.1	GCA_002280485.1	85.8	4.17	d__Bacteria	p__Proteobacteria	c__Alphaproteobacteria	o__Caulobacterales	f__Caulobacteraceae	g__PMMR1	s__PMMR1 sp002280485
GCA_002348425.1	GCA_002348425.1	63.26	1.32	d__Bacteria	p__Proteobacteria	c__Alphaproteobacteria	o__Defluviicoccales	f__UBA2964	g__UBA2964	s__UBA2964 sp002348425
GCF_000620685.1	GCF_000620685.1	99.56	1.4	d__Bacteria	p__Proteobacteria	c__Alphaproteobacteria	o__Dongiales	f__Dongiaceae	g__Dongia	s__Dongia sp000620685
GCA_002796975.1	GCA_002796975.1	98.59	0	d__Bacteria	p__Proteobacteria	c__Alphaproteobacteria	o__Ferrovibrionales	f__Ferrovibrionaceae	g__Ferrovibrio	s__Ferrovibrio sp002796975
GCA_002717245.1	GCA_002717245.1	91.76	3.3	d__Bacteria	p__Proteobacteria	c__Alphaproteobacteria	o__GCA-002720895	f__GCA-002720895	g__GCA-002720895	s__GCA-002720895 sp002717245
GCA_002701885.1	GCA_002701885.1	60.22	1.08	d__Bacteria	p__Proteobacteria	c__Alphaproteobacteria	o__GCA-2701885	f__GCA-2701885	g__GCA-2701885	s__GCA-2701885 sp002701885
GCA_002731375.1	GCA_002731375.1	96.46	4.84	d__Bacteria	p__Proteobacteria	c__Alphaproteobacteria	o__GCA-2731375	f__GCA-2731375	g__GCA-2731375	s__GCA-2731375 sp002731375
GCA_002898275.1	GCA_002898275.1	97.76	1	d__Bacteria	p__Proteobacteria	c__Alphaproteobacteria	o__Geminicoccales	f__Geminicoccaceae	g__HRBIN40	s__HRBIN40 sp002898275
GCA_002938255.1	GCA_002938255.1	80.72	0.11	d__Bacteria	p__Proteobacteria	c__Alphaproteobacteria	o__HIMB59	f__GCA-002718135	g__MarineAlpha5-Bin3	s__MarineAlpha5-Bin3 sp002938255
GCA_001898075.1	GCA_001898075.1	92.31	0	d__Bacteria	p__Proteobacteria	c__Alphaproteobacteria	o__Holosporales	f__Holosporaceae	g__40-19	s__40-19 sp001898075
GCA_002162915.1	GCA_002162915.1	75.11	0.43	d__Bacteria	p__Proteobacteria	c__Alphaproteobacteria	o__Kiloniellales	f__Kiloniellaceae	g__Kiloniella	s__Kiloniella sp002162915
GCA_002632265.1	GCA_002632265.1	89.35	2.36	d__Bacteria	p__Proteobacteria	c__Alphaproteobacteria	o__MC1	f__MC1	g__MC1	s__MC1 sp002632265
GCA_003504035.1	GCA_003504035.1	61.38	1.3	d__Bacteria	p__Proteobacteria	c__Alphaproteobacteria	o__Micavibrionales_A	f__UBA9219	g__UBA9219	s__UBA9219 sp003504035
GCF_002148795.1	GCF_002148795.1	99.57	1.09	d__Bacteria	p__Proteobacteria	c__Alphaproteobacteria	o__Oceanibaculales	f__Oceanibaculaceae	g__Oceanibaculum	s__Oceanibaculum nanhaiense
GCF_000757605.1	GCF_000757605.1	84.39	3.67	d__Bacteria	p__Proteobacteria	c__Alphaproteobacteria	o__Paracaedibacterales	f__Paracaedibacteraceae	g__Paracaedibacter_A	s__Paracaedibacter_A symbiosus
GCF_900197605.1	GCF_900197605.1	97.25	0	d__Bacteria	p__Proteobacteria	c__Alphaproteobacteria	o__Parvibaculales	f__RS24	g__UBA8337	s__UBA8337 sp900197605
GCA_003213135.1	GCA_003213135.1	89.16	0	d__Bacteria	p__Proteobacteria	c__Alphaproteobacteria	o__Pelagibacterales	f__Pelagibacteraceae	g__GCA-2704625	s__GCA-2704625 sp003213135
GCA_002457765.1	GCA_002457765.1	67.25	0	d__Bacteria	p__Proteobacteria	c__Alphaproteobacteria	o__Puniceispirillales	f__Puniceispirillaceae	g__UBA8309	s__UBA8309 sp002457765
GCA_003153415.1	GCA_003153415.1	87.39	2.11	d__Bacteria	p__Proteobacteria	c__Alphaproteobacteria	o__Reyranellales	f__Reyranellaceae	g__Reyranella	s__Reyranella sp003153415
GCA_002410125.1	GCA_002410125.1	65.72	0.59	d__Bacteria	p__Proteobacteria	c__Alphaproteobacteria	o__RF32	f__UBA5343	g__UBA5343	s__UBA5343 sp002410125
GCA_002778835.1	GCA_002778835.1	98.83	0.78	d__Bacteria	p__Proteobacteria	c__Alphaproteobacteria	o__Rhizobiales	f__Beijerinckiaceae	g__Methylobacterium	s__Methylobacterium sp002778835
GCF_000153745.1	GCF_000153745.1	94.58	3.48	d__Bacteria	p__Proteobacteria	c__Alphaproteobacteria	o__Rhodobacterales	f__Rhodobacteraceae	g__Amylibacter	s__Amylibacter sp000153745
GCF_000294655.1	GCF_000294655.1	99.5	0.75	d__Bacteria	p__Proteobacteria	c__Alphaproteobacteria	o__Rhodospirillales	f__Magnetospirillaceae	g__Phaeospirillum	s__Phaeospirillum molischianum
GCF_000315795.1	GCF_000315795.1	99.5	0.25	d__Bacteria	p__Proteobacteria	c__Alphaproteobacteria	o__Rhodospirillales	f__Rhodospirillaceae	g__Caenispirillum	s__Caenispirillum salinarum
GCA_002691085.1	GCA_002691085.1	78.11	1.12	d__Bacteria	p__Proteobacteria	c__Alphaproteobacteria	o__Rhodospirillales	f__Rhodospirillaceae	g__GCA-2691085	s__GCA-2691085 sp002691085
GCA_002712165.1	GCA_002712165.1	96.54	8.13	d__Bacteria	p__Proteobacteria	c__Alphaproteobacteria	o__Rhodospirillales	f__Rhodospirillaceae	g__UBA11612	s__UBA11612 sp002712165
GCF_001613805.1	GCF_001613805.1	100	0.25	d__Bacteria	p__Proteobacteria	c__Alphaproteobacteria	o__Rhodospirillales	f__Thalassospiraceae	g__Thalassospira	s__Thalassospira lucentensis_A
GCA_002787615.1	GCA_002787615.1	82.09	0	d__Bacteria	p__Proteobacteria	c__Alphaproteobacteria	o__Rickettsiales	f__21-14-0-20-44-7	g__21-14-0-20-44-7	s__21-14-0-20-44-7 sp002787615
GCF_003072485.1	GCF_003072485.1	89.38	0	d__Bacteria	p__Proteobacteria	c__Alphaproteobacteria	o__Rickettsiales	f__Midichloriaceae	g__Fokinia	s__Fokinia solitaria
GCA_002707585.1	GCA_002707585.1	50.88	0	d__Bacteria	p__Proteobacteria	c__Alphaproteobacteria	o__Rickettsiales	f__UBA1997	g__SAT2731	s__SAT2731 sp002707585
GCA_002395105.1	GCA_002395105.1	64.09	0.47	d__Bacteria	p__Proteobacteria	c__Alphaproteobacteria	o__Rickettsiales	f__UBA4311	g__UBA4311	s__UBA4311 sp002395105
GCA_002291925.1	GCA_002291925.1	94.62	0	d__Bacteria	p__Proteobacteria	c__Alphaproteobacteria	o__Rickettsiales	f__UBA998	g__UBA998	s__UBA998 sp002291925
GCA_002084505.1	GCA_002084505.1	58.95	0	d__Bacteria	p__Proteobacteria	c__Alphaproteobacteria	o__Rs-D84	f__NBLK01	g__NBLK01	s__NBLK01 sp002084505
GCF_900172325.1	GCF_900172325.1	99.57	0.87	d__Bacteria	p__Proteobacteria	c__Alphaproteobacteria	o__Sneathiellales	f__Sneathiellaceae	g__Oceanibacterium	s__Oceanibacterium hippocampi
GCA_002722885.1	GCA_002722885.1	98.91	3.76	d__Bacteria	p__Proteobacteria	c__Alphaproteobacteria	o__SP197	f__SP197	g__SP197	s__SP197 sp002722885
GCF_000192575.1	GCF_000192575.1	99.48	0	d__Bacteria	p__Proteobacteria	c__Alphaproteobacteria	o__Sphingomonadales	f__Sphingomonadaceae	g__Novosphingobium	s__Novosphingobium nitrogenifigens
GCA_002709155.1	GCA_002709155.1	65.79	1.74	d__Bacteria	p__Proteobacteria	c__Alphaproteobacteria	o__Thalassobaculales	f__Nisaeaceae	g__UBA7326	s__UBA7326 sp002709155
GCF_900102465.1	GCF_900102465.1	100	0.65	d__Bacteria	p__Proteobacteria	c__Alphaproteobacteria	o__Thalassobaculales	f__Thalassobaculaceae	g__Thalassobaculum	s__Thalassobaculum litoreum
GCA_003280605.1	GCA_003280605.1	78.48	0	d__Bacteria	p__Proteobacteria	c__Alphaproteobacteria	o__Thalassobaculales	f__TMED26	g__TMED26	s__TMED26 sp003280605
GCF_000264455.2	GCF_000264455.2	100	0.25	d__Bacteria	p__Proteobacteria	c__Alphaproteobacteria	o__Tistrellales	f__Tistrellaceae	g__Tistrella	s__Tistrella mobilis
GCA_002937675.1	GCA_002937675.1	80.2	1.65	d__Bacteria	p__Proteobacteria	c__Alphaproteobacteria	o__TMED109	f__TMED109	g__MarineAlpha9-Bin2	s__MarineAlpha9-Bin2 sp002937675
GCA_002169685.1	GCA_002169685.1	57.53	0	d__Bacteria	p__Proteobacteria	c__Alphaproteobacteria	o__TMED127	f__TMED127	g__TMED211	s__TMED211 sp002169685
GCA_002686135.1	GCA_002686135.1	86.43	3.84	d__Bacteria	p__Proteobacteria	c__Alphaproteobacteria	o__UBA11136	f__UBA11136	g__UBA11136	s__UBA11136 sp002686135
GCA_003454415.1	GCA_003454415.1	72.2	1.52	d__Bacteria	p__Proteobacteria	c__Alphaproteobacteria	o__UBA11222	f__UBA11222	g__UBA11222	s__UBA11222 sp003454415
GCA_002689455.1	GCA_002689455.1	83.61	0.84	d__Bacteria	p__Proteobacteria	c__Alphaproteobacteria	o__UBA1280	f__UBA2136	g__UBA2136	s__UBA2136 sp002689455
GCA_003158585.1	GCA_003158585.1	87.56	2.32	d__Bacteria	p__Proteobacteria	c__Alphaproteobacteria	o__UBA1301	f__UBA1301	g__UBA6038	s__UBA6038 sp003158585
GCA_002340345.1	GCA_002340345.1	80.87	0.87	d__Bacteria	p__Proteobacteria	c__Alphaproteobacteria	o__UBA2562	f__UBA2562	g__UBA2562	s__UBA2562 sp002340345
GCA_002348365.1	GCA_002348365.1	94.35	0.65	d__Bacteria	p__Proteobacteria	c__Alphaproteobacteria	o__UBA2966	f__UBA2966	g__UBA2966	s__UBA2966 sp002348365
GCA_002393025.1	GCA_002393025.1	79.62	2.2	d__Bacteria	p__Proteobacteria	c__Alphaproteobacteria	o__UBA3830	f__UBA3830	g__UBA3830	s__UBA3830 sp002393025
GCA_002422845.1	GCA_002422845.1	89.78	1.61	d__Bacteria	p__Proteobacteria	c__Alphaproteobacteria	o__UBA6184	f__UBA6184	g__UBA6184	s__UBA6184 sp002422845
GCA_002722515.1	GCA_002722515.1	84.38	1.3	d__Bacteria	p__Proteobacteria	c__Alphaproteobacteria	o__UBA6615	f__UBA6615	g__UBA8079	s__UBA8079 sp002722515
GCA_002500565.1	GCA_002500565.1	95.21	0	d__Bacteria	p__Proteobacteria	c__Alphaproteobacteria	o__UBA7879	f__UBA7879	g__UBA7879	s__UBA7879 sp002500565
GCA_002938115.1	GCA_002938115.1	75.34	1.25	d__Bacteria	p__Proteobacteria	c__Alphaproteobacteria	o__UBA7887	f__UBA7887	g__MarineAlpha9-Bin7	s__MarineAlpha9-Bin7 sp002938115
GCA_002700865.1	GCA_002700865.1	77.4	3.04	d__Bacteria	p__Proteobacteria	c__Alphaproteobacteria	o__UBA7985	f__UBA7985	g__UBA7985	s__UBA7985 sp002700865
GCA_002717225.1	GCA_002717225.1	82.1	3.91	d__Bacteria	p__Proteobacteria	c__Alphaproteobacteria	o__UBA828	f__UBA828	g__GCA-2717225	s__GCA-2717225 sp002717225
GCA_002717185.1	GCA_002717185.1	75.14	1.3	d__Bacteria	p__Proteobacteria	c__Alphaproteobacteria	o__UBA8366	f__GCA-2717185	g__GCA-2717185	s__GCA-2717185 sp002717185
GCA_002712065.1	GCA_002712065.1	82.48	2.2	d__Bacteria	p__Proteobacteria	c__Alphaproteobacteria	o__UBA8558	f__UBA8558	g__UBA8558	s__UBA8558 sp002712065
GCA_001897795.1	GCA_001897795.1	82.22	1.09	d__Bacteria	p__Proteobacteria	c__Alphaproteobacteria	o__UBA9655	f__UBA9655	g__UBA9655	s__UBA9655 sp001897795
GCF_003173035.1	GCF_003173035.1	99.57	0	d__Bacteria	p__Proteobacteria	c__Alphaproteobacteria	o__Zavarziniales	f__Zavarziniaceae	g__Zavarzinia	s__Zavarzinia compransoris_A
GCA_002255365.1	GCA_002255365.1	99.47	4.36	d__Bacteria	p__Proteobacteria	c__Gammaproteobacteria	o__21-64-14	f__21-64-14	g__21-64-14	s__21-64-14 sp002255365
GCA_002451085.1	GCA_002451085.1	89.53	1.83	d__Bacteria	p__Proteobacteria	c__Gammaproteobacteria	o__Acidiferrobacterales	f__Sulfurifustaceae	g__UBA6901	s__UBA6901 sp002451085
GCF_000227215.1	GCF_000227215.1	98.72	1.24	d__Bacteria	p__Proteobacteria	c__Gammaproteobacteria	o__Acidithiobacillales	f__Acidithiobacillaceae	g__Acidithiobacillus	s__Acidithiobacillus thiooxidans
GCA_001750625.1	GCA_001750625.1	71.13	1.52	d__Bacteria	p__Proteobacteria	c__Gammaproteobacteria	o__AqS2	f__AqS2	g__AqS2	s__AqS2 sp001750625
GCA_001750645.1	GCA_001750645.1	75.68	1.73	d__Bacteria	p__Proteobacteria	c__Gammaproteobacteria	o__AqS3	f__AqS3	g__AqS3	s__AqS3 sp001750645
GCA_002085445.1	GCA_002085445.1	85.52	2.3	d__Bacteria	p__Proteobacteria	c__Gammaproteobacteria	o__Beggiatoales	f__Beggiatoaceae	g__UBA10656	s__UBA10656 sp002085445
GCF_001431315.1	GCF_001431315.1	98.26	1.16	d__Bacteria	p__Proteobacteria	c__Gammaproteobacteria	o__Berkiellales	f__Berkiellaceae	g__Berkiella_A	s__Berkiella_A cookevillensis
GCA_002868855.1	GCA_002868855.1	93.35	5.53	d__Bacteria	p__Proteobacteria	c__Gammaproteobacteria	o__BM003	f__BM003	g__BM003	s__BM003 sp002868855
GCA_002425245.1	GCA_002425245.1	92.35	1.42	d__Bacteria	p__Proteobacteria	c__Gammaproteobacteria	o__Burkholderiales	f__Rhodocyclaceae	g__Azonexus	s__Azonexus sp002425245
GCF_002958735.1	GCF_002958735.1	88.76	13.1	d__Bacteria	p__Proteobacteria	c__Gammaproteobacteria	o__Chromatiales	f__Chromatiaceae	g__Chromatium	s__Chromatium okenii
GCF_001051235.1	GCF_001051235.1	96.48	2.35	d__Bacteria	p__Proteobacteria	c__Gammaproteobacteria	o__Competibacterales	f__Competibacteraceae	g__Competibacter	s__Competibacter denitrificans
GCA_002732805.1	GCA_002732805.1	70.69	2.03	d__Bacteria	p__Proteobacteria	c__Gammaproteobacteria	o__Coxiellales	f__Coxiellaceae	g__GCA-2732805	s__GCA-2732805 sp002732805
GCA_001801745.1	GCA_001801745.1	86.8	0.19	d__Bacteria	p__Proteobacteria	c__Gammaproteobacteria	o__Diplorickettsiales	f__Diplorickettsiaceae	g__HIGHO2-12-38-15	s__HIGHO2-12-38-15 sp001801745
GCA_002404295.1	GCA_002404295.1	90.99	0.48	d__Bacteria	p__Proteobacteria	c__Gammaproteobacteria	o__DSM-16500	f__DSM-16500	g__UBA4722	s__UBA4722 sp002404295
GCF_000227685.2	GCF_000227685.2	99.94	0.34	d__Bacteria	p__Proteobacteria	c__Gammaproteobacteria	o__Ectothiorhodospirales	f__Thioalkalivibrionaceae	g__Thioalkalivibrio_B	s__Thioalkalivibrio_B paradoxus
GCF_000772535.1	GCF_000772535.1	99.96	0.28	d__Bacteria	p__Proteobacteria	c__Gammaproteobacteria	o__Enterobacterales	f__Pasteurellaceae	g__Chelonobacter	s__Chelonobacter oris
GCF_000953435.1	GCF_000953435.1	27.08	0	d__Bacteria	p__Proteobacteria	c__Gammaproteobacteria	o__Evansiales	f__Evansiaceae	g__Evansia	s__Evansia muelleri
GCF_000815225.1	GCF_000815225.1	96.63	0.98	d__Bacteria	p__Proteobacteria	c__Gammaproteobacteria	o__Francisellales	f__Francisellaceae	g__Allofrancisella	s__Allofrancisella guangzhouensis
GCA_002170535.1	GCA_002170535.1	82.22	1.83	d__Bacteria	p__Proteobacteria	c__Gammaproteobacteria	o__Ga0077536	f__Ga0077536	g__TMED69	s__TMED69 sp002170535
GCA_002292285.1	GCA_002292285.1	96.13	3.4	d__Bacteria	p__Proteobacteria	c__Gammaproteobacteria	o__Ga0077536	f__Ga0077536	g__UBA981	s__UBA981 sp002292285
GCA_001464965.1	GCA_001464965.1	96.82	0.91	d__Bacteria	p__Proteobacteria	c__Gammaproteobacteria	o__Ga0077554	f__Ga007554	g__Ga0077554	s__Ga0077554 sp001464965
GCA_001735895.1	GCA_001735895.1	83.95	3.44	d__Bacteria	p__Proteobacteria	c__Gammaproteobacteria	o__GCA-001735895	f__GCA-001735895	g__GCA-001735895	s__GCA-001735895 sp001735895
GCA_002728355.1	GCA_002728355.1	68.58	2.17	d__Bacteria	p__Proteobacteria	c__Gammaproteobacteria	o__GCA-002705445	f__GCA-002716945	g__GCA-2728355	s__GCA-2728355 sp002728355
GCA_002400775.1	GCA_002400775.1	57.04	0.12	d__Bacteria	p__Proteobacteria	c__Gammaproteobacteria	o__GCA-2400775	f__GCA-2400775	g__GCA-2400775	s__GCA-2400775 sp002400775
GCA_002688175.1	GCA_002688175.1	79.43	3.24	d__Bacteria	p__Proteobacteria	c__Gammaproteobacteria	o__GCA-2729495	f__GCA-2729495	g__GCA-002729875	s__GCA-002729875 sp002688175
GCF_002020875.1	GCF_002020875.1	98.49	0.52	d__Bacteria	p__Proteobacteria	c__Gammaproteobacteria	o__GCF-002020875	f__GCF-002020875	g__GCF-002020875	s__GCF-002020875 sp002020875
GCA_002746645.1	GCA_002746645.1	75.6	1.34	d__Bacteria	p__Proteobacteria	c__Gammaproteobacteria	o__Granulosicoccales	f__Granulosicoccaceae	g__Granulosicoccus	s__Granulosicoccus sp002746645
GCF_001641825.1	GCF_001641825.1	100	0	d__Bacteria	p__Proteobacteria	c__Gammaproteobacteria	o__Halothiobacillales	f__Halothiobacillaceae	g__Guyparkeria	s__Guyparkeria sp001641825
GCF_000583135.1	GCF_000583135.1	88.96	3.75	d__Bacteria	p__Proteobacteria	c__Gammaproteobacteria	o__HK1	f__HK1	g__HK1	s__HK1 sp000583135
GCA_003097315.1	GCF_003097315.1	99.73	0.81	d__Bacteria	p__Proteobacteria	c__Gammaproteobacteria	o__HP12	f__HP12	g__Pelagibaculum	s__Pelagibaculum spongiae
GCF_000155715.1	GCF_000155715.1	96.59	1.5	d__Bacteria	p__Proteobacteria	c__Gammaproteobacteria	o__HTCC5015	f__HTCC5015	g__HTCC5015	s__HTCC5015 sp000155715
GCF_001697225.1	GCF_001697225.1	98.17	0.61	d__Bacteria	p__Proteobacteria	c__Gammaproteobacteria	o__Immundisolibacterales	f__Immundisolibacteraceae	g__Immundisolibacter	s__Immundisolibacter cernigliae
GCA_003489505.1	GCA_003489505.1	82.08	1.14	d__Bacteria	p__Proteobacteria	c__Gammaproteobacteria	o__Legionellales	f__Legionellaceae	g__UBA10507	s__UBA10507 sp003489505
GCA_002423305.1	GCA_002423305.1	80.1	0.35	d__Bacteria	p__Proteobacteria	c__Gammaproteobacteria	o__Methylococcales	f__Methylococcaceae	g__UBA6136	s__UBA6136 sp002423305
GCF_900111015.1	GCF_900111015.1	99.05	0.95	d__Bacteria	p__Proteobacteria	c__Gammaproteobacteria	o__Nevskiales	f__Nevskiaceae	g__Solimonas	s__Solimonas aquatica
GCF_000153205.1	GCF_000153205.1	97.24	0.96	d__Bacteria	p__Proteobacteria	c__Gammaproteobacteria	o__Nitrococcales	f__Nitrococcaceae	g__Nitrococcus	s__Nitrococcus mobilis
GCF_000024725.1	GCF_000024725.1	99.47	1.18	d__Bacteria	p__Proteobacteria	c__Gammaproteobacteria	o__Nitrosococcales	f__Nitrosococcaceae	g__Nitrosococcus	s__Nitrosococcus halophilus
GCA_002631715.1	GCA_002631715.1	85.96	1.06	d__Bacteria	p__Proteobacteria	c__Gammaproteobacteria	o__Porisulfidales	f__Porisulfidaceae	g__Porisulfidus	s__Porisulfidus sp002631715
GCA_002007405.1	GCA_002007405.1	98.01	0	d__Bacteria	p__Proteobacteria	c__Gammaproteobacteria	o__PS1	f__Thioglobaceae	g__Gsub	s__Gsub sp002007405
GCF_002514725.1	GCF_002514725.1	99.14	1.38	d__Bacteria	p__Proteobacteria	c__Gammaproteobacteria	o__Pseudomonadales	f__Oleiphilaceae	g__Mangrovitalea	s__Mangrovitalea sediminis
GCA_002683115.1	GCA_002683115.1	54.17	1.45	d__Bacteria	p__Proteobacteria	c__Gammaproteobacteria	o__SAR86	f__TMED112	g__TMED112	s__TMED112 sp002683115
GCA_003137095.1	GCA_003137095.1	93.45	3.83	d__Bacteria	p__Proteobacteria	c__Gammaproteobacteria	o__Steroidobacterales	f__Steroidobacteraceae	g__Bog-1198	s__Bog-1198 sp003137095
GCA_003230085.1	GCA_003230085.1	76.48	2.03	d__Bacteria	p__Proteobacteria	c__Gammaproteobacteria	o__SZUA-140	f__SZUA-140	g__SZUA-140	s__SZUA-140 sp003230085
GCA_003228965.1	GCA_003228965.1	80.89	2.46	d__Bacteria	p__Proteobacteria	c__Gammaproteobacteria	o__SZUA-146	f__SZUA-146	g__SZUA-146	s__SZUA-146 sp003228965
GCA_003233075.1	GCA_003233075.1	88.84	4.02	d__Bacteria	p__Proteobacteria	c__Gammaproteobacteria	o__SZUA-21	f__SZUA-21	g__SZUA-41	s__SZUA-41 sp003233075
GCA_002401185.1	GCA_002401185.1	66.06	1.49	d__Bacteria	p__Proteobacteria	c__Gammaproteobacteria	o__SZUA-229	f__SZUA-229	g__GCA-2746365	s__GCA-2746365 sp002401185
GCA_001447805.1	GCA_001447805.1	99.63	2.05	d__Bacteria	p__Proteobacteria	c__Gammaproteobacteria	o__Tenderiales	f__Tenderiaceae	g__Tenderia	s__Tenderia electrophaga
GCA_003454335.1	GCA_003454335.1	71.83	1.73	d__Bacteria	p__Proteobacteria	c__Gammaproteobacteria	o__Thiohalobacterales	f__UBA9214	g__UBA9214	s__UBA9214 sp003454335
GCF_900102855.1	GCF_900102855.1	98.77	1.14	d__Bacteria	p__Proteobacteria	c__Gammaproteobacteria	o__Thiohalomonadales	f__Thiohalomonadaceae	g__Thiohalomonas	s__Thiohalomonas denitrificans
GCF_001399755.1	GCF_001399755.1	98.32	0	d__Bacteria	p__Proteobacteria	c__Gammaproteobacteria	o__Thiohalorhabdales	f__Thiohalorhabdaceae	g__Thiohalorhabdus	s__Thiohalorhabdus denitrificans
GCF_900112605.1	GCF_900112605.1	98.68	0.7	d__Bacteria	p__Proteobacteria	c__Gammaproteobacteria	o__Thiohalospirales	f__Thiohalospiraceae	g__Thiohalospira	s__Thiohalospira halophila
GCA_002747435.1	GCA_002747435.1	90.57	0.17	d__Bacteria	p__Proteobacteria	c__Gammaproteobacteria	o__Thiotrichales	f__Thiotrichaceae	g__Thiolinea	s__Thiolinea sp002747435
GCA_002420425.1	GCA_002420425.1	95.88	0.61	d__Bacteria	p__Proteobacteria	c__Gammaproteobacteria	o__UBA10353	f__UBA5680	g__UBA5680	s__UBA5680 sp002420425
GCA_002707205.1	GCA_002707205.1	95.93	0.62	d__Bacteria	p__Proteobacteria	c__Gammaproteobacteria	o__UBA1113	f__UBA1113	g__GCA-2707205	s__GCA-2707205 sp002707205
GCA_003449795.1	GCA_003449795.1	57.36	0	d__Bacteria	p__Proteobacteria	c__Gammaproteobacteria	o__UBA11654	f__UBA11654	g__UBA11654	s__UBA11654 sp003449795
GCA_002796245.1	GCA_002796245.1	94.48	0.58	d__Bacteria	p__Proteobacteria	c__Gammaproteobacteria	o__UBA12402	f__UBA12402	g__1-14-0-20-46-22	s__1-14-0-20-46-22 sp002796245
GCA_002352565.1	GCA_002352565.1	88.22	1.06	d__Bacteria	p__Proteobacteria	c__Gammaproteobacteria	o__UBA2770	f__UBA2770	g__UBA2770	s__UBA2770 sp002352565
GCA_002389045.1	GCA_002389045.1	96.62	1.82	d__Bacteria	p__Proteobacteria	c__Gammaproteobacteria	o__UBA4486	f__UBA4486	g__UBA4486	s__UBA4486 sp002389045
GCA_002386945.1	GCA_002386945.1	81.19	0	d__Bacteria	p__Proteobacteria	c__Gammaproteobacteria	o__UBA4575	f__UBA4575	g__UBA4575	s__UBA4575 sp002386945
GCA_002862435.1	GCA_002862435.1	92.82	4.02	d__Bacteria	p__Proteobacteria	c__Gammaproteobacteria	o__UBA5335	f__UBA5335	g__Macondimonas	s__Macondimonas sp002862435
GCA_002432655.1	GCA_002432655.1	96.11	1.23	d__Bacteria	p__Proteobacteria	c__Gammaproteobacteria	o__UBA5859	f__UBA5859	g__UBA5859	s__UBA5859 sp002432655
GCA_002429595.1	GCA_002429595.1	89.44	3.63	d__Bacteria	p__Proteobacteria	c__Gammaproteobacteria	o__UBA6002	f__UBA6002	g__UBA6002	s__UBA6002 sp002429595
GCA_002422785.1	GCA_002422785.1	78.56	2.03	d__Bacteria	p__Proteobacteria	c__Gammaproteobacteria	o__UBA6186	f__UBA6186	g__UBA6186	s__UBA6186 sp002422785
GCA_003155415.1	GCA_003155415.1	78.5	1.46	d__Bacteria	p__Proteobacteria	c__Gammaproteobacteria	o__UBA6522	f__UBA6522	g__FEN-1219	s__FEN-1219 sp003155415
GCA_002454015.1	GCA_002454015.1	77.88	0.09	d__Bacteria	p__Proteobacteria	c__Gammaproteobacteria	o__UBA6729	f__UBA6729	g__UBA6729	s__UBA6729 sp002454015
GCA_002469885.1	GCA_002469885.1	94.06	2.49	d__Bacteria	p__Proteobacteria	c__Gammaproteobacteria	o__UBA7366	f__UBA7366	g__UBA7366	s__UBA7366 sp002469885
GCA_002722435.1	GCA_002722435.1	60.08	0.29	d__Bacteria	p__Proteobacteria	c__Gammaproteobacteria	o__UBA7916	f__UBA7916	g__UBA7916	s__UBA7916 sp002722435
GCA_002007425.1	GCA_002007425.1	89.99	1.11	d__Bacteria	p__Proteobacteria	c__Gammaproteobacteria	o__UBA7966	f__UBA7966	g__USCg-Taylor	s__USCg-Taylor sp002007425
GCA_001801285.1	GCA_001801285.1	59.48	1.21	d__Bacteria	p__Proteobacteria	c__Gammaproteobacteria	o__UBA9339	f__UBA9339	g__GWE2-37-16	s__GWE2-37-16 sp001801285
GCA_002338605.1	GCA_002338605.1	73.22	3.39	d__Bacteria	p__Proteobacteria	c__Gammaproteobacteria	o__Woeseiales	f__Woeseiaceae	g__UBA1847	s__UBA1847 sp002338605
GCA_002940605.1	GCF_002940605.1	99.95	0	d__Bacteria	p__Proteobacteria	c__Gammaproteobacteria	o__Xanthomonadales	f__Xanthomonadaceae	g__Xanthomonas	s__Xanthomonas theicola
GCF_001614315.2	GCF_001614315.2	98.47	0.73	d__Bacteria	p__Proteobacteria	c__Gammaproteobacteria	o__XJ16	f__Halofilaceae	g__Halofilum	s__Halofilum ochraceum
