# Supplementary material for: Stimulated Organic Carbon Cycling and Microbial Community Shift Driven by a Simulated Cold-Seep Eruption
Source: mBio. 2022 Mar 1;13(2):e00087-22. doi: 10.1128/mbio.00087-22 (PMC8941925; doi:10.1128/mbio.00087-22)
Supplement: TABLE S4 [file mbio.00087-22-st004.xlsx]

## Sheet: index
Table S4. Diversity and relative abundance of archaeal groups, bacterial groups and metagenome-assembled genomes
Sheet	Description
Diversity	shannon and pielou diversity index for each incubation
Archaea	relative abundance based on amplicon sequencing for archaea
Bacteria	relative abundance based on amplicon sequencing for bacteria
MAGs	relative abundance of MAGS based on metagenomic sequencing

## Sheet: Diversity
Sample	simulated condition	Archaea		Bacteria		Abudnant MAGs
		Shanno	Pielou	Shanno	Pielou	Shanno	Pielou
Origin	non-erupting	1.1709	0.3094	2.6038	0.4565	1.7499	0.5581
L8	non-erupting	1.1918	0.3189	2.6594	0.4442	2.4493	0.7201
L15	non-erupting	1.5191	0.3846	2.9445	0.4594	2.7396	0.7905
L30	non-erupting	1.2871	0.3681	2.7359	0.4897	2.8724	0.8365
L8II	non-erupting	1.4949	0.4026	2.687	0.4643	2.9681	0.8417
H15	erupting	1.7614	0.455	3.0405	0.5125	3.0664	0.8492
H30	erupting	1.3445	0.4157	3.4729	0.5333	3.2869	0.8794

## Sheet: Archaea
Genus	d__Archaea;__;__;__;__;__	d__Archaea;p__Aenigmarchaeota;c__Aenigmarchaeia;o__Aenigmarchaeales;f__Aenigmarchaeales;g__Aenigmarchaeales	d__Archaea;p__Aenigmarchaeota;c__Deep_Sea_Euryarchaeotic_Group(DSEG);o__Deep_Sea_Euryarchaeotic_Group(DSEG);f__Deep_Sea_Euryarchaeotic_Group(DSEG);g__Deep_Sea_Euryarchaeotic_Group(DSEG)	d__Archaea;p__Altiarchaeota;c__Altiarchaeia;o__Altiarchaeales;f__Altiarchaeaceae;g__Candidatus_Altiarchaeum	d__Archaea;p__Asgardarchaeota;__;__;__;__	d__Archaea;p__Asgardarchaeota;c__Asgardarchaeota;o__Asgardarchaeota;f__Asgardarchaeota;g__Asgardarchaeota	d__Archaea;p__Asgardarchaeota;c__Lokiarchaeia;o__Lokiarchaeia;f__Lokiarchaeia;g__Lokiarchaeia	d__Archaea;p__Asgardarchaeota;c__Odinarchaeia;o__Odinarchaeia;f__Odinarchaeia;g__Odinarchaeia	d__Archaea;p__Crenarchaeota;c__Bathyarchaeia;o__Bathyarchaeia;f__Bathyarchaeia;g__Bathyarchaeia	d__Archaea;p__Crenarchaeota;c__Nitrososphaeria;__;__;__	d__Archaea;p__Crenarchaeota;c__Nitrososphaeria;o__Marine_Benthic_Group_A;f__Marine_Benthic_Group_A;g__Marine_Benthic_Group_A	d__Archaea;p__Crenarchaeota;c__Nitrososphaeria;o__Nitrosopumilales;f__Nitrosopumilaceae;__	d__Archaea;p__Crenarchaeota;c__Nitrososphaeria;o__Nitrosopumilales;f__Nitrosopumilaceae;g__Candidatus_Nitrosopelagicus	d__Archaea;p__Crenarchaeota;c__Nitrososphaeria;o__Nitrosopumilales;f__Nitrosopumilaceae;g__Candidatus_Nitrosopumilus	d__Archaea;p__Crenarchaeota;c__Nitrososphaeria;o__Nitrosopumilales;f__Nitrosopumilaceae;g__Candidatus_Nitrosotenuis	d__Archaea;p__Crenarchaeota;c__Nitrososphaeria;o__Nitrosopumilales;f__Nitrosopumilaceae;g__Nitrosopumilaceae	d__Archaea;p__Crenarchaeota;c__Nitrososphaeria;o__Nitrososphaerales;f__Nitrososphaeraceae;__	d__Archaea;p__Crenarchaeota;c__Nitrososphaeria;o__Nitrososphaerales;f__Nitrososphaeraceae;g__Candidatus_Nitrocosmicus	d__Archaea;p__Crenarchaeota;c__Nitrososphaeria;o__Nitrososphaerales;f__Nitrososphaeraceae;g__Candidatus_Nitrososphaera	d__Archaea;p__Crenarchaeota;c__Nitrososphaeria;o__Nitrososphaerales;f__Nitrososphaeraceae;g__Nitrososphaeraceae	d__Archaea;p__Crenarchaeota;c__Nitrososphaeria;o__Nitrosotaleales;f__Nitrosotaleaceae;g__Candidatus_Nitrosotalea	d__Archaea;p__Euryarchaeota;__;__;__;__	d__Archaea;p__Euryarchaeota;c__Thermococci;__;__;__	d__Archaea;p__Euryarchaeota;c__Thermococci;o__Methanofastidiosales;f__uncultured;g__uncultured	d__Archaea;p__Euryarchaeota;c__Thermococci;o__Thermococcales;f__Thermococcaceae;__	d__Archaea;p__Euryarchaeota;c__Thermococci;o__Thermococcales;f__Thermococcaceae;g__Pyrococcus	d__Archaea;p__Euryarchaeota;c__Thermococci;o__Thermococcales;f__Thermococcaceae;g__Thermococcus	d__Archaea;p__Halobacterota;__;__;__;__	d__Archaea;p__Halobacterota;c__ANME-1;o__ANME-1a;f__ANME-1a;g__ANME-1a	d__Archaea;p__Halobacterota;c__ANME-1;o__ANME-1b;f__ANME-1b;g__ANME-1b	d__Archaea;p__Halobacterota;c__Methanocellia;o__Methanocellales;f__Methanocellales;g__uncultured	d__Archaea;p__Halobacterota;c__Methanomicrobia;o__Methanomicrobiales;__;__	d__Archaea;p__Halobacterota;c__Methanomicrobia;o__Methanomicrobiales;f__Methanomicrobiaceae;__	d__Archaea;p__Halobacterota;c__Methanomicrobia;o__Methanomicrobiales;f__Methanomicrobiaceae;g__Methanoculleus	d__Archaea;p__Halobacterota;c__Methanomicrobia;o__Methanomicrobiales;f__Methanomicrobiaceae;g__Methanogenium	d__Archaea;p__Halobacterota;c__Methanosarcinia;o__Methanosarciniales;__;__	d__Archaea;p__Halobacterota;c__Methanosarcinia;o__Methanosarciniales;f__ANME-2a-2b;__	d__Archaea;p__Halobacterota;c__Methanosarcinia;o__Methanosarciniales;f__ANME-2a-2b;g__ANME-2a-2b	d__Archaea;p__Halobacterota;c__Methanosarcinia;o__Methanosarciniales;f__ANME-2a-2b;g__ANME-2b	d__Archaea;p__Halobacterota;c__Methanosarcinia;o__Methanosarciniales;f__ANME-2c;g__ANME-2c	d__Archaea;p__Halobacterota;c__Methanosarcinia;o__Methanosarciniales;f__Methanosaetaceae;g__Methanosaeta	d__Archaea;p__Halobacterota;c__Methanosarcinia;o__Methanosarciniales;f__Methanosarcinaceae;__	d__Archaea;p__Halobacterota;c__Methanosarcinia;o__Methanosarciniales;f__Methanosarcinaceae;g__ANME-3	d__Archaea;p__Halobacterota;c__Methanosarcinia;o__Methanosarciniales;f__Methanosarcinaceae;g__Methanococcoides	d__Archaea;p__Halobacterota;c__Methanosarcinia;o__Methanosarciniales;f__Methanosarcinaceae;g__Methanohalophilus	d__Archaea;p__Halobacterota;c__Methanosarcinia;o__Methanosarciniales;f__Methanosarcinaceae;g__Methanolobus	d__Archaea;p__Halobacterota;c__Methanosarcinia;o__Methanosarciniales;f__Methanosarcinaceae;g__Methanomethylovorans	d__Archaea;p__Halobacterota;c__Methanosarcinia;o__Methanosarciniales;f__Methanosarcinaceae;g__Methanosarcina	d__Archaea;p__Halobacterota;c__Methanosarcinia;o__Methanosarciniales;f__Methanosarcinaceae;g__uncultured
Origin	7	32	1	25	31	0	6	13	174	9	8	7	0	156	19	454	4	131	4	59	2	0	0	2792	0	131	9	0	0	57	0	0	1	0	950	8	0	30509	0	0	0	11	201	3343	0	0	0	1	31
L8	6	15	2	10	39	0	7	4	209	7	7	5	1	117	2	512	0	110	0	26	1	0	0	1542	0	44	0	1	2	58	0	2	0	0	614	5	0	21582	0	0	0	10	170	2914	1	0	0	33	20
L15	218	373	33	44	123	5	215	115	884	0	0	8	0	1039	11	123	1	10	0	8	0	2	0	1368	0	1	0	16	0	0	1	5	17	0	1656	225	2	41686	4	2	0	355	674	16480	2	265	0	86	638
L30	5	15	2	5	26	0	3	5	38	0	0	3	0	62	9	195	0	1	0	0	0	0	1	618	0	1	0	0	0	0	0	0	0	0	242	8	0	11485	0	0	0	47	289	4384	3	187	0	17	20
L8II	140	81	3	12	69	0	22	6	75	0	0	9	0	75	4	75	0	0	0	0	0	1	0	893	3	222	2	21	0	0	0	4	14	0	835	852	6	31454	0	0	0	630	556	10455	0	369	2	18	2589
H15	103	97	10	46	35	0	451	3	4200	0	0	64	9	677	8	353	0	53	0	16	0	0	0	967	0	8	11	14	0	0	0	5	14	14	761	177	8	38893	5	0	4	1067	1703	10442	25	30694	0	117	811
H30	29	26	1	0	2	0	3	0	58	0	0	0	0	27	0	37	0	10	0	0	0	0	0	373	0	0	0	7	0	0	0	0	11	0	276	65	0	13495	0	0	0	1191	1240	3811	1	37869	0	59	511
[truncated: 21 more columns]

## Sheet: Bacteria
Genus	d__Bacteria;__;__;__;__;__	d__Bacteria;p__10bav-F6;c__10bav-F6;o__10bav-F6;f__10bav-F6;g__10bav-F6	d__Bacteria;p__Acidobacteriota;__;__;__;__	d__Bacteria;p__Acidobacteriota;c__AT-s3-28;o__AT-s3-28;f__AT-s3-28;g__AT-s3-28	d__Bacteria;p__Acidobacteriota;c__Acidobacteriae;__;__;__	d__Bacteria;p__Acidobacteriota;c__Acidobacteriae;o__Acidobacteriae;f__Acidobacteriae;g__Acidobacteriae	d__Bacteria;p__Acidobacteriota;c__Acidobacteriae;o__Acidobacteriae;f__Acidobacteriae;g__Paludibaculum	d__Bacteria;p__Acidobacteriota;c__Acidobacteriae;o__Acidobacteriales;f__Acidobacteriaceae_(Subgroup_1);g__Edaphobacter	d__Bacteria;p__Acidobacteriota;c__Acidobacteriae;o__Bryobacterales;f__Bryobacteraceae;g__Bryobacter	d__Bacteria;p__Acidobacteriota;c__Acidobacteriae;o__Elev-16S-1166;f__Elev-16S-1166;g__Elev-16S-1166	d__Bacteria;p__Acidobacteriota;c__Acidobacteriae;o__PAUC26f;f__PAUC26f;g__PAUC26f	d__Bacteria;p__Acidobacteriota;c__Acidobacteriae;o__Solibacterales;f__Solibacteraceae;g__Candidatus_Solibacter	d__Bacteria;p__Acidobacteriota;c__Acidobacteriae;o__Subgroup_13;f__Subgroup_13;g__Subgroup_13	d__Bacteria;p__Acidobacteriota;c__Acidobacteriae;o__Subgroup_2;f__Subgroup_2;g__Subgroup_2	d__Bacteria;p__Acidobacteriota;c__Acidobacteriae;o__TSBb06;f__TSBb06;g__TSBb06	d__Bacteria;p__Acidobacteriota;c__Aminicenantia;o__Aminicenantales;f__Aminicenantales;g__Aminicenantales	d__Bacteria;p__Acidobacteriota;c__Blastocatellia;__;__;__	d__Bacteria;p__Acidobacteriota;c__Blastocatellia;o__Blastocatellales;f__Blastocatellaceae;__	d__Bacteria;p__Acidobacteriota;c__Blastocatellia;o__Blastocatellales;f__Blastocatellaceae;g__Blastocatella	d__Bacteria;p__Acidobacteriota;c__Holophagae;o__Acanthopleuribacterales;f__Acanthopleuribacteraceae;g__Thermotomaculum	d__Bacteria;p__Acidobacteriota;c__Holophagae;o__Holophagales;f__Holophagaceae;g__Geothrix	d__Bacteria;p__Acidobacteriota;c__Holophagae;o__Holophagales;f__Holophagaceae;g__Holophagaceae	d__Bacteria;p__Acidobacteriota;c__Holophagae;o__Subgroup_7;f__Subgroup_7;g__Subgroup_7	d__Bacteria;p__Acidobacteriota;c__Subgroup_18;o__Subgroup_18;f__Subgroup_18;g__Subgroup_18	d__Bacteria;p__Acidobacteriota;c__Subgroup_21;o__Subgroup_21;f__Subgroup_21;g__Subgroup_21	d__Bacteria;p__Acidobacteriota;c__Subgroup_22;o__Subgroup_22;f__Subgroup_22;g__Subgroup_22	d__Bacteria;p__Acidobacteriota;c__Subgroup_26;o__Subgroup_26;f__Subgroup_26;g__Subgroup_26	d__Bacteria;p__Acidobacteriota;c__Subgroup_5;o__Subgroup_5;f__Subgroup_5;g__Subgroup_5	d__Bacteria;p__Acidobacteriota;c__Thermoanaerobaculia;o__Thermoanaerobaculales;f__Thermoanaerobaculaceae;__	d__Bacteria;p__Acidobacteriota;c__Thermoanaerobaculia;o__Thermoanaerobaculales;f__Thermoanaerobaculaceae;g__Subgroup_10	d__Bacteria;p__Acidobacteriota;c__Thermoanaerobaculia;o__Thermoanaerobaculales;f__Thermoanaerobaculaceae;g__Subgroup_23	d__Bacteria;p__Acidobacteriota;c__Thermoanaerobaculia;o__Thermoanaerobaculales;f__Thermoanaerobaculaceae;g__Thermoanaerobaculum	d__Bacteria;p__Acidobacteriota;c__Vicinamibacteria;o__Subgroup_17;f__Subgroup_17;g__Subgroup_17	d__Bacteria;p__Acidobacteriota;c__Vicinamibacteria;o__Subgroup_9;f__Subgroup_9;g__Subgroup_9	d__Bacteria;p__Acidobacteriota;c__Vicinamibacteria;o__Vicinamibacterales;__;__	d__Bacteria;p__Acidobacteriota;c__Vicinamibacteria;o__Vicinamibacterales;f__Vicinamibacteraceae;__	d__Bacteria;p__Acidobacteriota;c__Vicinamibacteria;o__Vicinamibacterales;f__Vicinamibacteraceae;g__Vicinamibacteraceae	d__Bacteria;p__Acidobacteriota;c__Vicinamibacteria;o__Vicinamibacterales;f__uncultured;g__uncultured	d__Bacteria;p__Actinobacteriota;__;__;__;__	d__Bacteria;p__Actinobacteriota;c__Acidimicrobiia;__;__;__	d__Bacteria;p__Actinobacteriota;c__Acidimicrobiia;o__Actinomarinales;__;__	d__Bacteria;p__Actinobacteriota;c__Acidimicrobiia;o__Actinomarinales;f__Actinomarinaceae;g__Candidatus_Actinomarina	d__Bacteria;p__Actinobacteriota;c__Acidimicrobiia;o__Actinomarinales;f__Actinomarinales;g__Actinomarinales	d__Bacteria;p__Actinobacteriota;c__Acidimicrobiia;o__Actinomarinales;f__uncultured;g__uncultured	d__Bacteria;p__Actinobacteriota;c__Acidimicrobiia;o__IMCC26256;f__IMCC26256;g__IMCC26256	d__Bacteria;p__Actinobacteriota;c__Acidimicrobiia;o__Microtrichales;__;__	d__Bacteria;p__Actinobacteriota;c__Acidimicrobiia;o__Microtrichales;f__Ilumatobacteraceae;__	d__Bacteria;p__Actinobacteriota;c__Acidimicrobiia;o__Microtrichales;f__Ilumatobacteraceae;g__CL500-29_marine_group	d__Bacteria;p__Actinobacteriota;c__Acidimicrobiia;o__Microtrichales;f__Ilumatobacteraceae;g__Ilumatobacter
Origin	24	0	0	0	0	0	0	0	2	0	1	0	1	1	0	1	1	2	0	0	8	0	2	0	7	10	2	0	0	3	4	5	0	0	1	1	0	2	0	0	0	0	0	22	0	0	0	0	0
L8	32	0	0	0	0	0	2	1	1	1	1	0	1	1	0	1	0	3	0	1	7	1	15	0	9	10	1	0	0	6	5	8	1	2	0	2	0	1	0	0	0	0	0	35	0	0	0	0	0
L15	130	1	1	0	0	0	4	0	7	0	3	0	0	0	0	13	0	11	1	6	25	0	17	0	4	11	2	0	0	9	58	18	7	0	0	2	2	1	1	6	1	0	0	181	1	2	0	1	14
L30	27	0	0	0	0	0	0	0	0	0	0	0	0	0	0	1	0	9	0	0	16	1	6	0	2	0	0	0	0	1	5	9	0	0	0	0	0	0	0	0	0	0	0	32	0	0	0	0	0
L8II	100	0	1	0	0	0	0	0	5	0	0	0	0	0	0	0	0	10	0	7	19	2	9	0	3	0	0	0	0	0	16	5	0	0	0	2	0	0	0	0	0	0	0	56	0	0	0	0	0
H15	56	0	0	0	0	0	3	0	4	0	0	0	0	0	0	2	0	11	0	5	17	1	31	0	3	1	0	0	0	1	26	8	0	0	0	3	0	0	0	0	1	0	1	61	1	0	1	1	0
H30	125	1	3	1	4	1	1	0	5	0	0	1	0	1	2	99	0	14	2	1	20	0	8	1	6	18	0	1	1	11	25	14	0	11	0	1	2	1	0	0	0	84	0	52	0	0	0	0	0
[truncated: 952 more columns]

## Sheet: MAGs
MAG	Cadiz_LYX104	Cadiz_LYX52	Cadiz_LYX64	Cadiz_LYX97	Cadiz_LYX94	Cadiz_LYX36	Cadiz_LYX80	Cadiz_LYX88	Cadiz_LYX81	Cadiz_LYX72	Cadiz_LYX30	Cadiz_LYX7	Cadiz_LYX47	Cadiz_LYX58	Cadiz_LYX1	Cadiz_LYX74	Cadiz_LYX86	Cadiz_LYX46	Cadiz_LYX62	Cadiz_LYX31	Cadiz_LYX93	Cadiz_LYX42	Cadiz_LYX43	Cadiz_LYX49	Cadiz_LYX26	Cadiz_LYX79	Cadiz_LYX40	Cadiz_LYX20	Cadiz_LYX76	Cadiz_LYX10	Cadiz_LYX39	Cadiz_LYX59	Cadiz_LYX105	Cadiz_LYX87	Cadiz_LYX28	Cadiz_LYX68	Cadiz_LYX17	Cadiz_LYX6	Cadiz_LYX65	Cadiz_LYX22	Cadiz_LYX96	Cadiz_LYX67	Cadiz_LYX33
Origin	0	0.0012	0.0297	0	0.0098	0	0	0	0	0	0.0027	0.0007	0.001	0.0004	0	0.0003	0	0	0	0	0.0135	0	0	0	0	0.0111	0.0011	0.0051	0.0079	0.0011	0.0248	0	0	0.0096	0	0.0066	0.018	0.0079	0.0634	0	0.4396	0.1309	0.0513
L8	0	0.0078	0.045	0.0001	0.0385	0	0.0004	0.0099	0.0026	0	0.0049	0.0008	0.0015	0.0335	0	0.0009	0	0	0	0	0.0209	0.0001	0	0	0	0.0213	0.0065	0.0059	0.0132	0.0006	0.0431	0.0004	0	0.011	0	0.0018	0.0181	0.0028	0.0386	0.0041	0.1124	0.1623	0.1637
L15	0	0.0128	0.0381	0.0006	0.0288	0	0.0013	0.0074	0.0002	0	0.0087	0.0009	0.0019	0.0117	0	0.001	0	0	0.0001	0	0.0179	0	0	0	0	0.0161	0.0043	0.0047	0.0104	0.0037	0.0473	0.0077	0.0052	0.0106	0.0074	0.0174	0.0289	0.023	0.0499	0.0412	0.0605	0.1272	0.1455
L30	0	0.0225	0.0453	0.016	0.04	0.0003	0.0094	0.0086	0.0005	0	0.0125	0.0026	0.0017	0.0102	0	0.0011	0	0	0.001	0	0.0255	0	0	0	0	0.0209	0.0034	0.0051	0.0114	0.0056	0.0581	0.0069	0	0.0094	0	0.0173	0.0229	0.021	0.0488	0.0351	0.044	0.1256	0.0959
L8II	0.0001	0.0382	0.0416	0.0141	0.0383	0.0014	0.0315	0.0088	0.0009	0	0.0117	0.0034	0.002	0.0126	0	0.0012	0.0001	0	0.008	0	0.0208	0	0	0	0.0001	0.0191	0.0035	0.0045	0.0107	0.0057	0.0528	0.0137	0	0.0103	0	0.0192	0.0228	0.0202	0.0445	0.0425	0.0303	0.1175	0.0898
H15	0.0779	0.0711	0.0833	0.04	0.0541	0.0249	0.0241	0.0275	0.0115	0.0113	0.0165	0.0087	0.0091	0.0188	0.0066	0.0073	0.0036	0.0028	0.001	0.0009	0.0186	0	0	0	0	0.0158	0.0031	0.0033	0.0082	0.0009	0.0437	0.0036	0	0.0045	0	0.0027	0.0124	0.0022	0.0177	0.0043	0.0077	0.07	0.056
H30	0.1046	0.0603	0.0355	0.0335	0.0317	0.0127	0.0147	0.0147	0.0052	0.0044	0.0099	0.0057	0.0079	0.0096	0.0208	0.0045	0.0061	0.0055	0.0062	0.0128	0.0115	0.0108	0.011	0.0058	0.0149	0.0106	0.0019	0.0025	0.0055	0.0024	0.0263	0.0117	0	0.0046	0.0001	0.0145	0.0152	0.008	0.0136	0.028	0.005	0.0517	0.0284
